# Supplementary material for: (Methanol-κO)(perchlorato-κO)bis­(triphenyl­phosphine-κP)silver(I)
Source: Acta Crystallogr Sect E Struct Rep Online. 2010 Jul 21;66(Pt 8):m969. doi: 10.1107/S160053681002814X (PMC3007358; doi:10.1107/S160053681002814X)
Supplement: Supplementary file 2 [file e-66-0m969-Isup2.hkl]

# 
# h,k,l, Fc-squared, Fo-squared, sigma(Fo-squared) and status flag 
# 
data_I
_shelx_title ' 081220f in P2(1)/n' 
_shelx_refln_list_code          4 
_shelx_F_calc_maximum      453.84 
_exptl_crystal_F_000      1560.00 
_reflns_d_resolution_high  0.8406 
 
loop_ 
 _symmetry_equiv_pos_as_xyz 
 'x, y, z' 
 '-x+1/2, y+1/2, -z+1/2' 
 '-x, -y, -z' 
 'x-1/2, -y-1/2, z-1/2' 
 
_cell_length_a    13.6426 
_cell_length_b    12.8444 
_cell_length_c    19.7136 
_cell_angle_alpha  90.000 
_cell_angle_beta   92.602 
_cell_angle_gamma  90.000 
 
_shelx_F_squared_multiplier     1.000 
 
loop_ 
 _refln_index_h 
 _refln_index_k 
 _refln_index_l 
 _refln_F_squared_calc 
 _refln_F_squared_meas 
 _refln_F_squared_sigma 
 _refln_observed_status 
   2   0   0    18333.09    19873.66    312.05 o 
   4   0   0      535.23      529.97     47.38 o 
   6   0   0    11766.21    12846.56    293.91 o 
   8   0   0     2656.26     2476.98    133.40 o 
  10   0   0     4369.03     4317.69    196.58 o 
  12   0   0       65.94       69.80     78.33 o 
  14   0   0     1956.60     2144.01    178.44 o 
  16   0   0      877.59     1071.05    126.57 o 
   1   1   0     5740.43     5987.58     55.66 o 
   2   1   0     6721.62     7093.40     79.91 o 
   3   1   0     2092.55     2093.48     31.22 o 
   4   1   0    19347.48    19620.13    193.44 o 
   5   1   0     2256.40     2364.62     47.85 o 
   6   1   0       83.10       57.12     19.14 o 
   7   1   0    10671.26    10619.37    200.77 o 
   8   1   0     2744.94     2792.25    111.84 o 
   9   1   0      946.49      955.89     65.25 o 
  10   1   0        0.05      -35.19     32.36 o 
  11   1   0       19.86       -6.40     40.75 o 
  12   1   0     6650.49     6345.97    311.41 o 
  13   1   0      109.74      139.14     62.44 o 
  14   1   0       95.65      125.15     67.20 o 
  15   1   0       23.14      -44.79     44.29 o 
  16   1   0      168.15       71.85     57.00 o 
   0   2   0    18897.52    19802.67    179.84 o 
   1   2   0      420.77      481.35     16.46 o 
   2   2   0       44.21       23.43      9.05 o 
   3   2   0    26623.04    28249.73    222.50 o 
   4   2   0      424.70      389.48     25.22 o 
   5   2   0    13823.34    13696.66    130.82 o 
   6   2   0     8020.72     8211.20    128.99 o 
   7   2   0     5409.25     5177.79    115.14 o 
   8   2   0     1511.00     1314.75     46.16 o 
   9   2   0      880.04      805.08     77.36 o 
  10   2   0      451.27      437.42     68.00 o 
  11   2   0     1602.27     1431.58     90.62 o 
  12   2   0        0.54      -40.71     43.18 o 
  13   2   0      510.51      580.90     90.52 o 
  14   2   0     1605.20     1482.84    228.91 o 
  15   2   0      150.46       35.13     50.90 o 
  16   2   0      423.66      335.58     72.55 o 
   1   3   0    18462.59    19463.51    146.28 o 
   2   3   0    15643.73    17523.89    158.44 o 
   3   3   0     6084.43     6180.68     76.00 o 
   4   3   0       88.91       67.61     13.86 o 
   5   3   0      171.85      156.93     33.33 o 
   6   3   0      402.42      438.38     43.56 o 
   7   3   0     9643.66     9194.51    117.44 o 
   8   3   0     2305.59     2210.11     63.47 o 
   9   3   0      344.54      243.83     52.64 o 
  10   3   0        0.18        5.15     38.78 o 
  11   3   0       18.41      -17.50     37.81 o 
  12   3   0      213.27      246.69     65.15 o 
  13   3   0     2671.58     2564.78    175.01 o 
  14   3   0       11.00      -48.07     43.04 o 
  15   3   0       47.72      -12.06     47.23 o 
   0   4   0    13289.16    13275.86    145.41 o 
   1   4   0    42642.71    43947.70    300.25 o 
   2   4   0     5934.18     6628.23     87.63 o 
   3   4   0     2531.04     2758.77     46.77 o 
   4   4   0      392.36      350.99     22.42 o 
   5   4   0    11499.33    11658.93    130.59 o 
   6   4   0     1311.85     1207.07     39.62 o 
   7   4   0      214.70      212.98     26.45 o 
   8   4   0      788.92      786.66     46.35 o 
   9   4   0     6182.27     6488.10    165.93 o 
  10   4   0      381.80      274.60     58.78 o 
  11   4   0     4807.67     4817.56    140.46 o 
  12   4   0      133.92       95.15     61.13 o 
  13   4   0      147.89      190.53     57.46 o 
  14   4   0      380.68      288.05     61.34 o 
  15   4   0      149.84      141.26     59.78 o 
   1   5   0    11621.44    11748.89    112.15 o 
   2   5   0     1995.00     2161.18     51.45 o 
   3   5   0     9833.53    10285.20    127.47 o 
   4   5   0      187.44      238.94     23.13 o 
   5   5   0     4468.96     4581.47     72.04 o 
   6   5   0     4927.14     4657.36     78.41 o 
   7   5   0    13422.17    13774.73    146.96 o 
   8   5   0     1710.71     1726.88     58.42 o 
   9   5   0     1008.34     1056.60     63.08 o 
  10   5   0      554.17      620.15     64.25 o 
  11   5   0       21.30       24.87     38.00 o 
  12   5   0      225.91      249.37     55.77 o 
  13   5   0     1701.13     1718.19     91.45 o 
  14   5   0        2.07      -32.84     57.37 o 
  15   5   0       69.09      -10.48     62.78 o 
   0   6   0     4535.43     4151.46     79.33 o 
   1   6   0       37.52        4.67     13.16 o 
   2   6   0     4861.84     5231.49    101.26 o 
   3   6   0     8477.55     8640.56    121.27 o 
   4   6   0     2700.06     2539.03     53.52 o 
   5   6   0     4784.22     4690.64     76.86 o 
   6   6   0     4041.11     3702.23     70.26 o 
   7   6   0       10.76       25.29     21.85 o 
   8   6   0     1055.52      925.68     47.47 o 
   9   6   0     1092.21     1112.81     51.80 o 
  10   6   0       75.08       63.02     37.18 o 
  11   6   0     1628.81     1576.86    105.10 o 
  12   6   0      371.75      459.58     90.17 o 
  13   6   0       84.39      -23.64     59.82 o 
  14   6   0      212.96      161.31     97.65 o 
   1   7   0     2523.34     2517.82     52.21 o 
   2   7   0     5882.28     5810.43     99.24 o 
   3   7   0       11.19      -19.26     17.71 o 
   4   7   0     3713.83     3475.02     66.33 o 
   5   7   0      649.76      687.74     42.58 o 
   6   7   0     1032.63     1067.39     41.72 o 
   7   7   0     3856.06     3903.92     78.00 o 
   8   7   0     1580.32     1719.30     76.90 o 
   9   7   0     2422.44     2381.84    117.51 o 
  10   7   0       87.00       63.72     53.15 o 
  11   7   0        3.48      -57.71     49.93 o 
  12   7   0     1929.91     2076.14    186.33 o 
  13   7   0      212.15      161.37     73.96 o 
  14   7   0      151.64       55.17     72.75 o 
   0   8   0    26080.10    26785.10    291.87 o 
   1   8   0      368.30      422.21     41.30 o 
   2   8   0      185.31      121.38     30.45 o 
   3   8   0       85.41       51.80     24.35 o 
   4   8   0       69.61       34.20     27.60 o 
   5   8   0      630.59      632.70     86.85 o 
   6   8   0      845.72      885.99     59.76 o 
   7   8   0       13.42      -36.88     27.11 o 
   8   8   0     2701.88     2756.47    100.55 o 
   9   8   0      171.47      163.67     47.31 o 
  10   8   0      957.13     1124.57    116.65 o 
  11   8   0      258.65      317.11     98.61 o 
  12   8   0      206.79      172.77     62.74 o 
  13   8   0       65.04        7.68     64.77 o 
   1   9   0      852.85      857.09     39.90 o 
   2   9   0     1387.69     1231.86     52.54 o 
   3   9   0       35.83       -3.67     25.45 o 
   4   9   0     1529.48     1447.08     59.87 o 
   5   9   0       15.40       -2.42     27.46 o 
   6   9   0     1302.29     1247.80     59.64 o 
   7   9   0       69.65       50.35     35.19 o 
   8   9   0      668.72      790.65    114.74 o 
   9   9   0       33.18      -30.92     38.03 o 
  10   9   0       31.14       38.86     61.83 o 
  11   9   0        0.38      -81.73     54.48 o 
  12   9   0      673.45      770.04    157.31 o 
  13   9   0        1.37      -26.39     62.64 o 
   0  10   0     1555.07     1493.44    135.75 o 
   1  10   0      374.75      365.10     48.00 o 
   2  10   0       13.51      -29.47     24.14 o 
   3  10   0      770.08      847.35     69.28 o 
   4  10   0      466.38      549.63     53.87 o 
   5  10   0     1361.91     1317.96     67.63 o 
   6  10   0     2157.91     2078.40     77.76 o 
   7  10   0      388.19      347.98     49.35 o 
   8  10   0        1.17      -53.28     35.85 o 
   9  10   0        0.32      -51.83     34.55 o 
  10  10   0      323.33      302.54     82.83 o 
  11  10   0       21.67      -51.49     56.59 o 
  12  10   0       14.69       -2.74     72.39 o 
   1  11   0      649.22      623.00     87.16 o 
   2  11   0     1583.85     1512.47    102.62 o 
   3  11   0      823.40      939.58     78.02 o 
   4  11   0      121.08       83.21     35.91 o 
   5  11   0      820.19      864.49     66.65 o 
   6  11   0      605.36      697.92    126.46 o 
   7  11   0      359.56      376.32     55.75 o 
   8  11   0       46.42       -7.87     69.27 o 
   9  11   0      107.76       25.60     50.53 o 
  10  11   0        4.87      -37.87     52.11 o 
  11  11   0       79.02        3.61     65.58 o 
   0  12   0      243.24       97.97     78.97 o 
   1  12   0     1985.33     2337.75    129.41 o 
   2  12   0      107.65       90.43     58.38 o 
   3  12   0        2.78      -39.18     47.44 o 
   4  12   0       19.70       -8.85     48.24 o 
   5  12   0      739.43      684.66    167.69 o 
   6  12   0       84.90       50.76     49.12 o 
   7  12   0       48.19       35.07     39.97 o 
   8  12   0       10.69      -66.21     46.38 o 
   9  12   0      335.42      343.48     69.90 o 
  10  12   0       11.35      -57.09     58.41 o 
   1  13   0      568.88      516.57     94.63 o 
   2  13   0        2.79      -62.10     60.94 o 
   3  13   0      169.18      177.32     70.92 o 
   4  13   0       87.75       19.21     59.12 o 
   5  13   0      383.70      345.05     81.62 o 
   6  13   0      278.38      366.42     82.26 o 
   7  13   0      218.17      336.43     82.92 o 
   8  13   0       40.94      -52.64     54.25 o 
   0  14   0       34.82       25.83     82.39 o 
   1  14   0      492.28      568.60    101.19 o 
   2  14   0      307.24      447.75     92.15 o 
   3  14   0      112.26       22.60     60.46 o 
   4  14   0       32.15       -2.62     58.70 o 
   5  14   0      214.01      284.25    154.85 o 
   6  14   0      294.67      228.40     81.19 o 
   1  15   0       39.46       -9.27     64.26 o 
   2  15   0      159.74      177.12     78.79 o 
   3  15   0       88.44      -16.21     63.26 o 
 -15   0   1        3.32      -45.68     72.36 o 
 -13   0   1     1678.38     1682.98    150.05 o 
 -11   0   1      990.48     1066.35    108.64 o 
  -9   0   1     7928.08     8019.17    262.96 o 
  -7   0   1     2773.15     2537.59    125.29 o 
  -5   0   1    49925.19    52585.97    808.51 o 
  -3   0   1      115.07      138.52     30.74 o 
  -1   0   1     2742.47     2965.97     67.23 o 
   1   0   1    62618.75    66018.20   1749.32 o 
   3   0   1   205971.94   200785.98  15452.87 o 
   5   0   1       97.40       26.85     29.67 o 
   7   0   1      251.77      231.16     63.61 o 
   9   0   1      413.18      378.86     75.13 o 
  11   0   1     4215.48     3859.22    197.65 o 
  13   0   1        9.46      -19.64     71.50 o 
  15   0   1      936.17     1006.94    119.38 o 
 -16   1   1       19.90      -57.13     63.68 o 
 -15   1   1     1152.88     1251.80    167.87 o 
 -14   1   1       19.57        9.22     62.40 o 
 -13   1   1       14.87      -30.41     46.10 o 
 -12   1   1      623.25      570.07     82.09 o 
 -11   1   1     1589.73     1473.73     88.87 o 
 -10   1   1       54.08       60.15     43.11 o 
  -9   1   1      129.08       67.73     55.92 o 
  -8   1   1       15.49      -19.91     29.57 o 
  -7   1   1    11398.46    12031.08    144.91 o 
  -6   1   1        2.32      -31.03     23.00 o 
  -5   1   1     8346.09     8813.39    111.28 o 
  -4   1   1     8455.70     8702.77    105.88 o 
  -3   1   1     2443.03     2459.55     34.31 o 
  -2   1   1      516.00      587.72     15.12 o 
  -1   1   1    74382.01    79245.87    656.19 o 
   0   1   1     4802.81     5191.67     50.67 o 
   1   1   1      220.95      224.03      9.53 o 
   2   1   1     1535.90     1482.65     22.68 o 
   3   1   1     8102.05     8347.91     87.09 o 
   4   1   1     3279.65     3529.94     47.17 o 
   5   1   1    19078.28    19968.03    274.47 o 
   6   1   1      568.60      473.96     52.56 o 
   7   1   1     2436.66     2213.83     54.43 o 
   8   1   1     6785.94     6873.65    123.81 o 
   9   1   1     1284.17     1183.54    137.88 o 
  10   1   1     3075.99     3109.40    119.89 o 
  11   1   1        4.00      -59.87     39.91 o 
  12   1   1      153.30      202.47     64.35 o 
  13   1   1     2829.11     3195.76    117.09 o 
  14   1   1        0.66      -47.33     44.38 o 
  15   1   1     1055.94     1255.87     91.37 o 
  16   1   1        3.35       39.81     55.21 o 
 -16   2   1       50.22       -0.88     54.54 o 
 -15   2   1       28.30       31.78     63.10 o 
 -14   2   1      807.14      913.07    110.28 o 
 -13   2   1     2101.34     2061.82    117.11 o 
 -12   2   1      851.37      968.18    115.79 o 
 -11   2   1        7.97      -56.27     37.51 o 
 -10   2   1      110.01      115.92     46.41 o 
  -9   2   1      670.67      638.62     72.05 o 
  -8   2   1     6915.48     6896.36    109.87 o 
  -7   2   1     1900.14     1738.18     51.90 o 
  -6   2   1     4097.34     3650.68     52.89 o 
  -5   2   1    14891.46    15432.83    142.60 o 
  -4   2   1    23362.85    23930.00    198.46 o 
  -3   2   1    22346.78    23267.83    189.74 o 
  -2   2   1     5635.83     5893.03    131.44 o 
  -1   2   1     2017.17     2182.98     39.15 o 
   0   2   1     1983.13     1845.70     25.48 o 
   1   2   1     6614.55     6790.03     72.45 o 
   2   2   1     2947.81     2860.16     37.11 o 
   3   2   1     1657.06     1769.81     31.32 o 
   4   2   1     1256.21     1277.55     30.11 o 
   5   2   1     6190.58     6086.77     75.63 o 
   6   2   1    13048.32    12877.45    156.19 o 
   7   2   1        5.00      -19.00     12.66 o 
   8   2   1      223.48      137.18     34.40 o 
   9   2   1      663.54      572.40    182.60 o 
  10   2   1       53.70        9.64     40.07 o 
  11   2   1     4764.06     4613.36    152.97 o 
  12   2   1     1557.75     1673.00     91.22 o 
  13   2   1       88.42       10.65     46.79 o 
  14   2   1       23.47       32.36     47.78 o 
  15   2   1      482.82      398.07     73.16 o 
  16   2   1       88.81       40.70     57.53 o 
 -15   3   1      764.07      951.66     95.29 o 
 -14   3   1       62.99       87.16     63.68 o 
 -13   3   1        3.29      -21.20     45.17 o 
 -12   3   1     3729.63     3613.43    144.15 o 
 -11   3   1      284.55      302.91     78.12 o 
 -10   3   1     1727.74     1710.59     90.41 o 
  -9   3   1       13.61      -38.57     33.65 o 
  -8   3   1       24.18      -13.68     21.09 o 
  -7   3   1     1822.28     1779.13     41.78 o 
  -6   3   1    10716.71    10864.00    119.73 o 
  -5   3   1      852.40      845.35     29.27 o 
  -4   3   1     2252.00     2352.28     45.87 o 
  -3   3   1      530.43      491.49     21.08 o 
  -2   3   1      640.30      639.90     26.84 o 
  -1   3   1    26166.10    27695.75    219.25 o 
   0   3   1    34078.28    36146.71    222.81 o 
   1   3   1    54804.24    57030.84    375.26 o 
   2   3   1     4111.23     4174.48     50.87 o 
   3   3   1     1073.53      958.84     25.22 o 
   4   3   1    14567.32    15590.21    135.15 o 
   5   3   1      425.53      493.58     28.76 o 
   6   3   1      303.31      286.72     23.49 o 
   7   3   1     1423.53     1208.70     34.26 o 
   8   3   1     5735.60     5558.84    109.39 o 
   9   3   1     1752.85     1709.48     81.59 o 
  10   3   1     1966.03     1993.31     81.10 o 
  11   3   1     1311.91     1230.25     74.19 o 
  12   3   1     2195.51     2195.15     95.48 o 
  13   3   1      545.71      571.06     74.70 o 
  14   3   1      457.97      512.31     73.03 o 
  15   3   1      138.31      129.86     58.53 o 
 -15   4   1        6.55      -37.94     48.14 o 
 -14   4   1     1099.25     1242.90    103.96 o 
 -13   4   1       31.15       28.92     49.62 o 
 -12   4   1       22.77       27.11     45.81 o 
 -11   4   1      152.07      108.11     51.01 o 
 -10   4   1     3198.99     3344.25    137.46 o 
  -9   4   1       40.68      -11.21     36.90 o 
  -8   4   1    18424.05    18616.41    232.33 o 
  -7   4   1      858.95      639.55     39.83 o 
  -6   4   1      225.17      218.38     26.22 o 
  -5   4   1      216.72      146.34     21.06 o 
  -4   4   1     2210.78     2241.22     54.07 o 
  -3   4   1      609.89      674.05     45.68 o 
  -2   4   1      731.80      803.18     33.91 o 
  -1   4   1      122.74       86.50     13.96 o 
   0   4   1    26605.31    27216.91    180.50 o 
   1   4   1     2853.12     2777.20     42.38 o 
   2   4   1    35193.97    37432.63    304.96 o 
   3   4   1      409.60      453.80     21.78 o 
   4   4   1       12.70        5.31     11.67 o 
   5   4   1     2097.11     2323.02     47.33 o 
   6   4   1    12212.95    11699.41    123.79 o 
   7   4   1       94.85       81.45     21.03 o 
   8   4   1        9.73      -12.33     16.39 o 
   9   4   1     1090.60     1028.84     60.83 o 
  10   4   1        5.96      -32.18     28.27 o 
  11   4   1        6.95      -43.20     36.25 o 
  12   4   1     3308.35     3096.67    111.25 o 
  13   4   1      116.92       38.64     44.92 o 
  14   4   1      217.14      192.50     73.46 o 
  15   4   1       35.97      -12.59    129.34 o 
 -15   5   1        6.34      -84.95     56.63 o 
 -14   5   1       37.39      -36.78     46.46 o 
 -13   5   1      253.50      193.91     76.04 o 
 -12   5   1     2054.99     1976.47    119.44 o 
 -11   5   1       16.90      -39.24     41.44 o 
 -10   5   1      404.71      356.96     61.37 o 
  -9   5   1      120.96       38.14     39.81 o 
  -8   5   1      878.04      970.04     63.90 o 
  -7   5   1      651.09      684.38     49.01 o 
  -6   5   1     9735.80     9583.20    127.60 o 
  -5   5   1      411.87      365.94     55.79 o 
  -4   5   1     1590.17     1640.12     45.01 o 
  -3   5   1     4720.43     5118.03     83.25 o 
  -2   5   1     5213.42     5341.70     82.03 o 
  -1   5   1      258.74      203.86     20.60 o 
   0   5   1    19771.98    20284.63    148.90 o 
   1   5   1     1225.81     1414.25     33.49 o 
   2   5   1     6627.60     6689.03     96.40 o 
   3   5   1     1915.09     1932.43     47.76 o 
   4   5   1     7375.11     7214.76     89.24 o 
   5   5   1       14.09      -15.28     15.81 o 
   6   5   1     2579.10     2523.22     55.21 o 
   7   5   1     2060.67     1925.46     50.47 o 
   8   5   1     2212.11     2265.69     64.77 o 
   9   5   1     1493.66     1545.03     62.29 o 
  10   5   1     1681.36     1706.94     77.31 o 
  11   5   1      598.45      656.12    127.99 o 
  12   5   1      714.78      837.25     93.24 o 
  13   5   1       30.91        7.40     56.23 o 
  14   5   1      246.70      132.06     81.43 o 
  15   5   1       60.97       47.48     69.14 o 
 -14   6   1      649.20      538.68    130.52 o 
 -13   6   1      415.25      438.31    187.83 o 
 -12   6   1      270.05      202.80    117.82 o 
 -11   6   1        0.24      -52.96     35.31 o 
 -10   6   1      416.71      440.49     62.11 o 
  -9   6   1     1681.39     1625.33     60.95 o 
  -8   6   1     5284.53     5230.16    104.01 o 
  -7   6   1      552.58      571.68     84.19 o 
  -6   6   1      267.64      221.82     37.25 o 
  -5   6   1     3983.16     4219.40     73.05 o 
  -4   6   1     2542.95     2288.41     60.90 o 
  -3   6   1     1165.49     1056.35     41.50 o 
  -2   6   1     3029.17     2783.79     81.49 o 
  -1   6   1        5.39      -17.00     11.83 o 
   0   6   1      688.90      752.50     24.95 o 
   1   6   1      693.74      514.00     26.40 o 
   2   6   1      113.24      150.40     25.53 o 
   3   6   1        0.96      -24.39     16.26 o 
   4   6   1     2748.80     2609.84     53.54 o 
   5   6   1     6866.36     7102.84     96.51 o 
   6   6   1    10685.22    10950.75    137.52 o 
   7   6   1     2482.50     2422.83     59.08 o 
   8   6   1     1139.08     1126.45     50.08 o 
   9   6   1      159.05      126.09     33.34 o 
  10   6   1      187.36      165.85     61.08 o 
  11   6   1     1170.65     1275.86    104.71 o 
  12   6   1     1105.86     1267.34    215.04 o 
  13   6   1        2.78      -52.06     61.05 o 
  14   6   1       31.86      -39.13     62.22 o 
 -14   7   1        8.09      -67.74     54.21 o 
 -13   7   1      354.14      388.02     91.57 o 
 -12   7   1      622.26      526.28     83.72 o 
 -11   7   1      704.21      693.46    101.70 o 
 -10   7   1      221.62      230.22     69.31 o 
  -9   7   1      290.80      289.26     52.50 o 
  -8   7   1      252.29      219.78     39.90 o 
  -7   7   1     2726.16     2801.77     66.44 o 
  -6   7   1     3533.83     3528.31     72.22 o 
  -5   7   1      251.36      241.90     28.74 o 
  -4   7   1      518.97      435.62     52.56 o 
  -3   7   1       64.92       29.87     20.92 o 
  -2   7   1      386.79      397.46     60.76 o 
  -1   7   1     4531.09     4672.32     71.95 o 
   0   7   1     1404.21     1276.60     33.59 o 
   1   7   1      947.29      819.39     31.30 o 
   2   7   1       62.64       27.68     21.00 o 
   3   7   1     8708.92     9514.25    137.10 o 
   4   7   1      531.97      507.11     31.51 o 
   5   7   1     3158.71     2895.04     61.54 o 
   6   7   1     1567.64     1475.27     47.16 o 
   7   7   1     1253.34     1272.09     56.15 o 
   8   7   1     2568.11     2367.09    107.60 o 
   9   7   1      612.09      701.47     68.20 o 
  10   7   1     1561.39     1529.88    105.02 o 
  11   7   1        0.71       34.01     59.45 o 
  12   7   1      239.11      172.67     84.20 o 
  13   7   1      468.21      371.78    134.57 o 
  14   7   1        0.97      -72.54     64.11 o 
 -13   8   1      586.59      328.48     90.92 o 
 -12   8   1        0.09      -27.72     60.23 o 
 -11   8   1      509.58      406.77     87.21 o 
 -10   8   1      292.98      207.29    109.82 o 
  -9   8   1     2555.95     2674.91    101.49 o 
  -8   8   1     1480.52     1462.17     75.10 o 
  -7   8   1     3627.69     3611.64     92.62 o 
  -6   8   1      239.22      196.79     37.46 o 
  -5   8   1     1331.32     1297.76     45.69 o 
  -4   8   1       38.76       18.90     23.13 o 
  -3   8   1       95.76       95.40     26.47 o 
  -2   8   1       24.41      -25.54     19.73 o 
  -1   8   1      624.41      556.46     35.99 o 
   0   8   1     1011.63      959.34     34.14 o 
   1   8   1     9893.71     9985.26    125.60 o 
   2   8   1     1210.81     1205.48     49.56 o 
   3   8   1     2408.74     2350.20     68.37 o 
   4   8   1       35.52        0.75     23.07 o 
   5   8   1     1202.72     1151.05     52.98 o 
   6   8   1      583.73      511.53     57.70 o 
   7   8   1      988.97      873.65     55.02 o 
   8   8   1     1061.07     1046.55    137.35 o 
   9   8   1      108.53       68.93     45.08 o 
  10   8   1       31.02       12.98     53.83 o 
  11   8   1     1703.81     1841.77    122.54 o 
  12   8   1       38.25       12.59     68.23 o 
  13   8   1       11.55      -85.84     57.23 o 
 -13   9   1       41.38      -10.91     69.12 o 
 -12   9   1        9.03       19.46     60.00 o 
 -11   9   1      500.61      548.04    119.63 o 
 -10   9   1        2.26      -73.23     48.82 o 
  -9   9   1       26.83      -49.70     33.14 o 
  -8   9   1       13.34       -5.97     39.58 o 
  -7   9   1     2317.48     2344.12     79.86 o 
  -6   9   1       56.89      -11.48     29.37 o 
  -5   9   1      690.00      877.37     61.80 o 
  -4   9   1      170.21      128.10     32.56 o 
  -3   9   1        9.51      -31.11     20.74 o 
  -2   9   1      956.99      908.95     48.88 o 
  -1   9   1     4780.95     4648.88     80.48 o 
   0   9   1     2765.14     2857.19     71.96 o 
   1   9   1     2032.95     1892.52     62.55 o 
   2   9   1      809.37      798.70     47.34 o 
   3   9   1     2292.91     2179.68     70.29 o 
   4   9   1        3.37      -36.97     24.65 o 
   5   9   1     3698.73     3700.73     95.96 o 
   6   9   1       31.53       -1.02     32.11 o 
   7   9   1      779.51      818.56     65.01 o 
   8   9   1      492.95      438.68     64.16 o 
   9   9   1      553.72      689.83     74.41 o 
  10   9   1       21.98       41.58     79.61 o 
  11   9   1        9.22      -71.14     53.18 o 
  12   9   1       77.48        8.41     64.97 o 
  13   9   1      748.94      690.86    276.19 o 
 -12  10   1      339.18      323.02    107.36 o 
 -11  10   1       63.50       43.61     63.41 o 
 -10  10   1      115.95       21.22     58.06 o 
  -9  10   1       25.72       15.18     45.30 o 
  -8  10   1       44.39       13.42     40.53 o 
  -7  10   1      320.28      309.67     49.79 o 
  -6  10   1     1846.76     1811.54     72.99 o 
  -5  10   1     4692.50     4784.26    112.19 o 
  -4  10   1     2944.54     2935.54     85.69 o 
  -3  10   1     1223.53     1285.16     58.21 o 
  -2  10   1      613.42      725.22     55.22 o 
  -1  10   1      957.08      997.33    200.85 o 
   0  10   1      418.88      523.11     56.55 o 
   1  10   1     2791.66     2796.75     78.93 o 
   2  10   1        3.42      -37.19     25.28 o 
   3  10   1        1.78      -35.56     23.71 o 
   4  10   1       89.68       44.49     33.53 o 
   5  10   1     1856.89     1901.69     74.36 o 
   6  10   1     1114.68     1319.12     81.68 o 
   7  10   1      134.65      131.72     40.48 o 
   8  10   1      245.57      183.75     50.26 o 
   9  10   1        0.15      -37.08     36.33 o 
  10  10   1      117.39       79.12     65.65 o 
  11  10   1      453.56      563.49    219.63 o 
  12  10   1      230.36      238.14     87.09 o 
 -11  11   1       87.36       35.86     69.91 o 
 -10  11   1        0.38      -62.23     63.39 o 
  -9  11   1        0.26      -10.21     44.32 o 
  -8  11   1       19.91      -58.63     39.09 o 
  -7  11   1      113.97      116.36     42.90 o 
  -6  11   1      275.62      366.56     52.94 o 
  -5  11   1      175.98      192.60     43.81 o 
  -4  11   1      299.23      323.56     56.19 o 
  -3  11   1      348.87      365.71     56.59 o 
  -2  11   1     2337.95     2372.99    155.70 o 
  -1  11   1      893.52      889.05    100.93 o 
   0  11   1     2407.07     2448.46    127.00 o 
   1  11   1      496.14      543.84    118.25 o 
   2  11   1      198.18      166.34     56.56 o 
   3  11   1       17.94      -29.94     30.08 o 
   4  11   1      977.81     1069.89     68.58 o 
   5  11   1      150.77       88.03     42.73 o 
   6  11   1        0.36      -31.19     34.55 o 
   7  11   1      267.24      221.30     48.05 o 
   8  11   1      214.63      200.18     56.89 o 
   9  11   1      339.43      382.55    100.33 o 
  10  11   1        5.38      -40.72     54.31 o 
  11  11   1       23.37      108.21     75.52 o 
 -10  12   1       35.30       49.95     63.90 o 
  -9  12   1        0.62      -24.55     49.51 o 
  -8  12   1      501.69      479.50     92.30 o 
  -7  12   1       27.82      -49.70     42.72 o 
  -6  12   1       59.25      -34.07     42.88 o 
  -5  12   1       45.24      -13.83     40.31 o 
  -4  12   1       93.43       95.62     60.97 o 
  -3  12   1      394.38      350.52    134.79 o 
  -2  12   1       20.04      -20.11     45.41 o 
  -1  12   1        6.58      -36.74     47.54 o 
   0  12   1     1759.70     1752.49    112.89 o 
   1  12   1      238.69      186.57     65.57 o 
   2  12   1      785.69     1103.17    114.59 o 
   3  12   1      162.09       91.95     81.11 o 
   4  12   1       92.89      139.68     49.41 o 
   5  12   1       61.13       -8.88     40.87 o 
   6  12   1      191.88      143.15     45.11 o 
   7  12   1       48.10       42.96     41.36 o 
   8  12   1       43.97       -6.22     50.23 o 
   9  12   1      116.25       83.76     70.71 o 
  -8  13   1       51.40       67.35     65.23 o 
  -7  13   1       79.36       84.10     69.09 o 
  -6  13   1      735.32      859.56    120.06 o 
  -5  13   1       76.26       47.28     59.56 o 
  -4  13   1        1.21      -25.90     51.19 o 
  -3  13   1      186.75      174.68     68.01 o 
  -2  13   1      918.12     1106.15    119.40 o 
  -1  13   1       83.63       67.83     60.28 o 
   0  13   1      620.80      696.87    113.66 o 
   1  13   1        2.77      -30.95     46.28 o 
   2  13   1       93.84      -40.14     49.35 o 
   3  13   1       46.97        4.82     52.41 o 
   4  13   1      543.24      498.75     93.30 o 
   5  13   1       82.14       24.94     59.10 o 
   6  13   1       72.74       -6.50     45.64 o 
   7  13   1       24.82       -4.69     59.27 o 
   8  13   1      196.75      142.38     68.72 o 
  -6  14   1      343.83      353.11     88.59 o 
  -5  14   1       73.08        6.17     61.65 o 
  -4  14   1      468.16      370.94    156.02 o 
  -3  14   1       85.19       31.45     61.74 o 
  -2  14   1      141.01      119.30     69.19 o 
  -1  14   1       18.48       -6.16     57.06 o 
   0  14   1      275.42      292.61     81.61 o 
   1  14   1       10.56       -3.35     59.78 o 
   2  14   1      188.27       91.77     66.16 o 
   3  14   1       85.82        9.80     60.40 o 
   4  14   1        5.88       -9.53     58.56 o 
   5  14   1      343.34      365.40     91.26 o 
   6  14   1      454.04      350.60    107.04 o 
  -3  15   1       30.36      -35.85     63.88 o 
  -2  15   1      189.79      227.59     96.80 o 
  -1  15   1      113.76       27.87     66.01 o 
   0  15   1      128.08      114.84     75.79 o 
   1  15   1      163.87      107.73     75.79 o 
   2  15   1        0.29      -84.96     56.64 o 
 -16   0   2      671.99      674.26    151.76 o 
 -14   0   2        5.47      -88.68     59.12 o 
 -12   0   2     2602.02     2179.44    160.08 o 
 -10   0   2     2721.54     2828.30    160.08 o 
  -8   0   2     4369.53     4245.76    177.80 o 
  -6   0   2    19046.71    20431.80    408.31 o 
  -4   0   2    11899.31    12190.05    157.44 o 
  -2   0   2    40148.02    42584.77    681.41 o 
   0   0   2      276.78      320.59     26.04 o 
   2   0   2      781.61      746.69     33.12 o 
   4   0   2    33234.19    35243.00    318.99 o 
   6   0   2     1064.37     1069.19     45.88 o 
   8   0   2      190.31      194.95     28.51 o 
  10   0   2      260.90      275.98     85.38 o 
  12   0   2     4118.50     4139.48    300.52 o 
  14   0   2      128.39      145.35     67.99 o 
  16   0   2      135.24      153.30     78.12 o 
 -16   1   2      215.66      202.48     82.78 o 
 -15   1   2       67.36       -1.00     58.01 o 
 -14   1   2      632.68      768.06    102.55 o 
 -13   1   2      261.08      226.91     70.14 o 
 -12   1   2       14.22       48.50     52.16 o 
 -11   1   2     1760.96     1629.11     94.85 o 
 -10   1   2        7.11      -47.06     32.98 o 
  -9   1   2     2217.48     2061.76    108.64 o 
  -8   1   2      966.38      976.78     62.38 o 
  -7   1   2      985.59      866.54     32.99 o 
  -6   1   2    33789.96    35054.84    332.00 o 
  -5   1   2        1.27      -16.11     11.26 o 
  -4   1   2     7685.23     8060.73     84.15 o 
  -3   1   2     3783.04     4060.60     50.80 o 
  -2   1   2      119.73      135.24     13.93 o 
  -1   1   2    10191.76    11292.41    111.74 o 
   0   1   2    19989.76    20726.11    304.36 o 
   1   1   2     3392.28     3511.85     35.74 o 
   2   1   2     3958.93     4125.95     40.20 o 
   3   1   2     1138.62     1057.52     21.40 o 
   4   1   2    18362.71    18801.35    146.70 o 
   5   1   2    15309.49    16387.30    136.56 o 
   6   1   2       41.59      -11.17     10.57 o 
   7   1   2     1426.52     1367.32     37.31 o 
   8   1   2     2643.80     2461.94     44.43 o 
   9   1   2     3261.04     3153.73     92.49 o 
  10   1   2     5126.79     4889.49    232.93 o 
  11   1   2     1560.51     1621.81     80.21 o 
  12   1   2       35.02      -41.54     31.96 o 
  13   1   2        8.67      -41.39     34.21 o 
  14   1   2     1465.89     1431.99     73.99 o 
  15   1   2        0.27      -15.45     45.72 o 
  16   1   2      701.54     1039.50    105.59 o 
 -16   2   2      144.59       99.21     93.06 o 
 -15   2   2        0.62      -78.51     52.34 o 
 -14   2   2      198.40      184.05     73.16 o 
 -13   2   2     1763.72     1797.00    109.09 o 
 -12   2   2      798.14      737.35    111.63 o 
 -11   2   2        4.64      -12.68     47.70 o 
 -10   2   2       79.98       22.30     39.20 o 
  -9   2   2        5.63      -42.43     33.19 o 
  -8   2   2     4068.43     3888.24     80.57 o 
  -7   2   2     4400.33     4642.62     87.19 o 
  -6   2   2      587.12      645.72     23.65 o 
  -5   2   2      414.40      526.75     28.35 o 
  -4   2   2     3337.74     3146.13     49.24 o 
  -3   2   2    21176.92    22174.16    184.57 o 
  -2   2   2       14.66        2.16     10.38 o 
  -1   2   2     2497.89     2780.90     50.00 o 
   0   2   2    12718.31    13447.29    149.66 o 
   1   2   2    15051.54    15874.87    139.21 o 
   2   2   2     4772.48     4724.16     51.75 o 
   3   2   2     8176.55     8530.41     81.41 o 
   4   2   2      184.98      165.04     15.44 o 
   5   2   2      176.67      191.07     22.97 o 
   6   2   2     9151.87     9155.58    111.27 o 
   7   2   2     3051.16     2740.05     48.89 o 
   8   2   2     1911.15     1804.97     40.20 o 
   9   2   2     1103.11      952.65     54.76 o 
  10   2   2       37.71       56.50     36.35 o 
  11   2   2      756.69      839.06     74.85 o 
  12   2   2     4807.76     5228.62    162.40 o 
  13   2   2      484.75      594.16     64.77 o 
  14   2   2      607.30      724.72     87.76 o 
  15   2   2        0.02      -66.96     44.64 o 
 -15   3   2      407.99      280.96     81.15 o 
 -14   3   2      356.05      380.83     77.60 o 
 -13   3   2       67.07       53.26     59.54 o 
 -12   3   2       14.05      -57.32     42.84 o 
 -11   3   2     1402.71     1370.23     88.25 o 
 -10   3   2       87.54       66.79     40.14 o 
  -9   3   2     6335.73     6019.19    172.78 o 
  -8   3   2       54.93       -4.05     22.36 o 
  -7   3   2       38.65        3.91     21.18 o 
  -6   3   2     5810.65     5836.96     81.16 o 
  -5   3   2     3380.91     3350.86     57.55 o 
  -4   3   2      823.16      720.40     33.09 o 
  -3   3   2      631.34      565.44     27.17 o 
  -2   3   2     2236.74     2334.48     49.74 o 
  -1   3   2      341.23      337.33     18.02 o 
   0   3   2     6943.32     7356.02     71.22 o 
   1   3   2       97.01       70.00     14.61 o 
   2   3   2    25134.27    26732.25    196.85 o 
   3   3   2     2132.18     2167.82     37.82 o 
   4   3   2       12.37       -3.47     10.72 o 
   5   3   2    17962.58    18576.87    159.93 o 
   6   3   2      686.07      556.09     30.81 o 
   7   3   2       47.49       33.10     15.48 o 
   8   3   2     4399.04     4254.72     78.40 o 
   9   3   2      813.39      826.50     58.21 o 
  10   3   2     2346.63     2169.42     84.48 o 
  11   3   2     2081.00     1989.86     86.13 o 
  12   3   2      160.31      203.88     54.34 o 
  13   3   2      695.07      852.58     84.14 o 
  14   3   2       88.68       61.86     50.92 o 
  15   3   2      273.54      342.70     70.37 o 
 -15   4   2       49.22       72.49     66.61 o 
 -14   4   2       16.54       23.62     52.55 o 
 -13   4   2     1318.71     1397.43    100.40 o 
 -12   4   2      199.39      174.03     58.74 o 
 -11   4   2        2.72      -59.93     39.95 o 
 -10   4   2      133.77      100.01     51.04 o 
  -9   4   2     2413.21     2334.36     99.67 o 
  -8   4   2       90.68       90.13     32.15 o 
  -7   4   2    18423.45    18852.05    190.00 o 
  -6   4   2     1282.87     1375.15     41.64 o 
  -5   4   2      238.32      235.08     28.15 o 
  -4   4   2        7.90       -9.74     12.32 o 
  -3   4   2     2254.75     2519.46     60.05 o 
  -2   4   2        0.59      -18.47     12.32 o 
  -1   4   2     1558.24     1366.54     34.20 o 
   0   4   2      654.61      577.36     17.96 o 
   1   4   2     8525.24     8826.09     86.82 o 
   2   4   2       19.84       16.82     14.73 o 
   3   4   2    11058.46    11145.95    107.36 o 
   4   4   2        2.13       -6.32     11.29 o 
   5   4   2       15.30       -2.70     14.40 o 
   6   4   2        4.14      -20.82     13.88 o 
   7   4   2    10048.60     9972.38    126.13 o 
   8   4   2      594.39      555.13     33.79 o 
   9   4   2     1377.68     1346.86     64.25 o 
  10   4   2       67.53       27.41     34.34 o 
  11   4   2      651.54      628.15     84.32 o 
  12   4   2      213.71      189.98     54.64 o 
  13   4   2        8.22      -57.79     40.47 o 
  14   4   2       94.38      -18.90     63.23 o 
  15   4   2      120.00        5.94     66.41 o 
 -15   5   2      215.62      180.01     81.87 o 
 -14   5   2       65.30       60.98     53.50 o 
 -13   5   2        0.47      -23.50     51.46 o 
 -12   5   2        7.19        3.00     48.16 o 
 -11   5   2     1959.28     1987.66    105.88 o 
 -10   5   2     1178.92     1059.64    149.09 o 
  -9   5   2     4593.73     4526.74    147.59 o 
  -8   5   2     1757.50     1740.60     65.39 o 
  -7   5   2      372.71      379.32     34.28 o 
  -6   5   2       76.59       48.58     22.30 o 
  -5   5   2    10070.52    10092.14    126.86 o 
  -4   5   2      183.95      202.51     34.42 o 
  -3   5   2      678.15      607.14     40.07 o 
  -2   5   2     4584.97     4308.55     83.76 o 
  -1   5   2     8241.92     7823.01     85.82 o 
   0   5   2     3734.59     3627.75     48.09 o 
   1   5   2     8965.62     9495.78    105.71 o 
   2   5   2        1.74        3.73     16.00 o 
   3   5   2     1731.33     1601.00     36.06 o 
   4   5   2     1864.24     1914.34     42.80 o 
   5   5   2    24272.84    24379.76    243.56 o 
   6   5   2      408.38      486.21     39.89 o 
   7   5   2        3.04      -25.12     16.75 o 
   8   5   2      399.14      464.55     41.27 o 
   9   5   2       55.21       78.25     29.02 o 
  10   5   2      406.16      504.35     59.86 o 
  11   5   2     2636.84     2810.11    103.02 o 
  12   5   2       92.48      -53.41     60.62 o 
  13   5   2      625.75      645.09    108.21 o 
  14   5   2       35.15      -52.20     52.38 o 
  15   5   2      189.58      120.39     69.53 o 
 -14   6   2      481.88      525.83     97.95 o 
 -13   6   2     1703.22     1787.14    178.86 o 
 -12   6   2     1321.61     1209.55    137.14 o 
 -11   6   2      291.78      328.20     70.18 o 
 -10   6   2       93.85       25.41     44.67 o 
  -9   6   2      261.55      285.55     57.60 o 
  -8   6   2       17.22       -4.55     28.19 o 
  -7   6   2     1625.82     1561.00     52.47 o 
  -6   6   2       74.74       11.36     22.20 o 
  -5   6   2      855.59      787.92     37.30 o 
  -4   6   2     4327.22     4367.63     95.74 o 
  -3   6   2     3076.17     3034.70     66.67 o 
  -2   6   2     3514.51     3307.53     67.14 o 
  -1   6   2      554.92      542.21     36.78 o 
   0   6   2     2729.76     2909.08     45.97 o 
   1   6   2    13173.49    14654.19    138.49 o 
   2   6   2     5135.01     5041.91    124.80 o 
   3   6   2     3836.14     3851.82     60.83 o 
   4   6   2     2993.68     2974.73     56.26 o 
   5   6   2      247.08      276.25     27.53 o 
   6   6   2     1977.12     2045.33     54.63 o 
   7   6   2     8039.53     8359.21    119.80 o 
   8   6   2     2631.03     2557.23     87.47 o 
   9   6   2      578.07      565.38     60.09 o 
  10   6   2       65.36       18.79     49.32 o 
  11   6   2      263.75      243.43     66.66 o 
  12   6   2     1258.96     1255.41    125.54 o 
  13   6   2      260.36      297.57     86.25 o 
  14   6   2       15.51      -50.55     72.14 o 
 -14   7   2      500.02      449.00    101.23 o 
 -13   7   2        2.32        0.71     49.93 o 
 -12   7   2       66.03       53.94     64.59 o 
 -11   7   2      617.96      630.91     92.49 o 
 -10   7   2      774.74      888.21     79.11 o 
  -9   7   2     2592.54     2662.18     80.27 o 
  -8   7   2      703.71      808.58     58.17 o 
  -7   7   2      979.50      979.97     43.26 o 
  -6   7   2     3029.05     2932.37     66.20 o 
  -5   7   2       81.72       51.21     21.28 o 
  -4   7   2     3500.59     3400.07     78.02 o 
  -3   7   2      199.81      224.84     30.37 o 
  -2   7   2      471.25      474.97     37.31 o 
  -1   7   2     1003.16      834.49     31.77 o 
   0   7   2     5074.56     5049.00     66.68 o 
   1   7   2        7.25       13.58     20.46 o 
   2   7   2      301.45      224.03     30.22 o 
   3   7   2       35.26       23.21     17.12 o 
   4   7   2     3809.94     3659.22     65.36 o 
   5   7   2     1044.31      927.28     46.69 o 
   6   7   2     5351.53     5325.62    107.76 o 
   7   7   2       18.29      -33.42     24.63 o 
   8   7   2       95.04       61.70     36.65 o 
   9   7   2      677.10      700.61    107.08 o 
  10   7   2      433.08      441.26     90.71 o 
  11   7   2      668.43      556.57     96.24 o 
  12   7   2       16.88      -65.68     77.80 o 
  13   7   2       15.36      -41.64     50.00 o 
  14   7   2      292.90      396.56    134.68 o 
 -13   8   2       90.09       61.12     68.74 o 
 -12   8   2      869.82     1065.54    123.53 o 
 -11   8   2      100.27       46.47     57.78 o 
 -10   8   2      337.72      384.89     80.57 o 
  -9   8   2       25.56      -21.62     34.70 o 
  -8   8   2     2699.20     2783.86    100.26 o 
  -7   8   2      131.18      102.74     29.29 o 
  -6   8   2     1198.62     1174.27     53.69 o 
  -5   8   2      169.34      141.58     31.13 o 
  -4   8   2      174.95      208.36     45.55 o 
  -3   8   2      768.16      749.33     43.51 o 
  -2   8   2     3188.02     3282.87     75.34 o 
  -1   8   2     1558.38     1439.99     43.10 o 
   0   8   2     3788.10     3644.99     70.71 o 
   1   8   2      357.45      402.05     47.80 o 
   2   8   2     3408.91     3626.26     83.81 o 
   3   8   2      949.08      908.76     46.79 o 
   4   8   2     1922.85     1791.52     62.96 o 
   5   8   2       22.40        3.50     25.97 o 
   6   8   2     2987.20     2811.75     87.55 o 
   7   8   2       45.73        2.27     29.52 o 
   8   8   2      997.29      961.92     73.87 o 
   9   8   2       53.18        8.09     37.55 o 
  10   8   2        6.44      -24.44     48.98 o 
  11   8   2      196.04      312.68     86.33 o 
  12   8   2     1082.48     1204.85    132.43 o 
  13   8   2        3.69      -89.37     61.09 o 
 -13   9   2       45.23       -0.22     67.60 o 
 -12   9   2      397.66      411.80     93.17 o 
 -11   9   2       79.94       65.41     64.54 o 
 -10   9   2      299.12      320.99     76.24 o 
  -9   9   2        1.31      -55.14     36.76 o 
  -8   9   2      143.82       66.20     43.49 o 
  -7   9   2       17.22      -13.62     31.94 o 
  -6   9   2     4752.61     4867.91    110.00 o 
  -5   9   2      217.32      241.64     40.46 o 
  -4   9   2      924.79      912.31     50.08 o 
  -3   9   2      143.51      136.41     31.76 o 
  -2   9   2       12.91       -7.95     23.47 o 
  -1   9   2     1816.14     1705.08     49.33 o 
   0   9   2     4859.78     5151.51     97.07 o 
   1   9   2      476.48      453.28     43.25 o 
   2   9   2       52.19       35.03     26.29 o 
   3   9   2     2316.88     2249.64     72.17 o 
   4   9   2     4504.57     4483.25    104.40 o 
   5   9   2      482.69      535.05     52.70 o 
   6   9   2     1842.29     1879.58     73.42 o 
   7   9   2     1501.76     1582.69     69.02 o 
   8   9   2       25.90      -34.54     36.44 o 
   9   9   2      403.24      436.39     64.41 o 
  10   9   2     1185.66     1200.72    264.45 o 
  11   9   2      181.13      100.62     72.88 o 
  12   9   2        6.45      -52.62     63.46 o 
 -12  10   2      312.86      273.01     88.66 o 
 -11  10   2        2.04       18.25     56.82 o 
 -10  10   2        1.01      -73.58     49.05 o 
  -9  10   2      205.05      219.03     57.83 o 
  -8  10   2      768.78      991.95     87.74 o 
  -7  10   2       18.32       27.36     34.23 o 
  -6  10   2        7.26      -45.84     31.87 o 
  -5  10   2       76.67       42.67     34.93 o 
  -4  10   2     1877.53     1851.79     80.87 o 
  -3  10   2     2480.76     2302.15     73.63 o 
  -2  10   2     4960.48     5184.39    128.71 o 
  -1  10   2     2612.46     2853.46    188.57 o 
   0  10   2      536.21      589.07    101.37 o 
   1  10   2        1.91      -34.66     24.03 o 
   2  10   2      273.32      293.04     42.34 o 
   3  10   2       34.31      -11.00     29.20 o 
   4  10   2     1050.23     1181.52     74.27 o 
   5  10   2       14.33       -7.19     33.49 o 
   6  10   2     2311.11     2236.67     99.02 o 
   7  10   2      119.56       66.24     38.87 o 
   8  10   2      409.92      399.84     65.40 o 
   9  10   2       43.93        6.65     43.51 o 
  10  10   2        7.44      -17.24     53.58 o 
  11  10   2      504.82      675.77    110.79 o 
  12  10   2      644.10      790.78    281.42 o 
 -11  11   2       14.76       68.65     69.87 o 
 -10  11   2       62.09       16.87     66.36 o 
  -9  11   2      101.10       36.56     50.83 o 
  -8  11   2      108.27       42.61     46.64 o 
  -7  11   2     1242.76     1272.26     70.14 o 
  -6  11   2      303.47      163.63     43.74 o 
  -5  11   2     1292.15     1323.86     79.81 o 
  -4  11   2       52.75       20.88     38.91 o 
  -3  11   2        0.32      -31.92     46.97 o 
  -2  11   2      417.80      379.56     74.73 o 
  -1  11   2     1937.73     2104.10    170.22 o 
   0  11   2     3125.32     3232.11    144.21 o 
   1  11   2      782.92      860.72    107.49 o 
   2  11   2      807.35      889.51     65.65 o 
   3  11   2      134.34       73.83     46.61 o 
   4  11   2       78.10       90.47     36.67 o 
   5  11   2     1293.28     1318.16     73.91 o 
   6  11   2        6.72      -49.78     33.18 o 
   7  11   2       46.72      -20.80     37.20 o 
   8  11   2      291.66      417.80    121.27 o 
   9  11   2      287.23      292.47     65.89 o 
  10  11   2      611.78      588.55    107.68 o 
  11  11   2      355.14      422.16     95.00 o 
 -10  12   2        1.89     -116.22     77.48 o 
  -9  12   2      285.39      453.39    126.89 o 
  -8  12   2       91.51       91.00     65.19 o 
  -7  12   2     1247.64     1452.30     99.47 o 
  -6  12   2        5.20      -39.07     40.07 o 
  -5  12   2      103.84       84.91     61.27 o 
  -4  12   2       36.00       37.75     50.64 o 
  -3  12   2      471.81      547.42     90.26 o 
  -2  12   2      120.80       26.55     51.28 o 
  -1  12   2      419.11      352.33     77.21 o 
   0  12   2       18.96      -29.24     46.60 o 
   1  12   2      288.06      151.19     64.63 o 
   2  12   2       35.13      -50.77     46.49 o 
   3  12   2      836.35      879.99     81.30 o 
   4  12   2       40.34       -6.48     40.40 o 
   5  12   2        1.34      -49.26     32.84 o 
   6  12   2      169.17       51.83     40.50 o 
   7  12   2      943.34     1205.49     85.74 o 
   8  12   2       37.75      -28.91     64.12 o 
   9  12   2        6.27      -22.24     53.00 o 
  -8  13   2      405.70      353.17     89.38 o 
  -7  13   2      134.35      226.25    112.27 o 
  -6  13   2       21.30       47.10     66.17 o 
  -5  13   2     1179.80     1459.78    135.87 o 
  -4  13   2       52.46      -21.15     75.56 o 
  -3  13   2      404.31      375.39    142.90 o 
  -2  13   2        5.01      -43.18     47.14 o 
  -1  13   2      760.93      904.56    111.22 o 
   0  13   2      180.44      231.40     72.54 o 
   1  13   2       67.75       52.26     60.59 o 
   2  13   2       14.07      -37.16     50.61 o 
   3  13   2      122.56       85.59     61.70 o 
   4  13   2        7.35       28.89     54.89 o 
   5  13   2      639.61      765.57     82.67 o 
   6  13   2      112.32      106.56     67.12 o 
   7  13   2       53.54       -1.16     47.39 o 
   8  13   2        2.37       -6.72     56.75 o 
  -6  14   2       26.26      -84.50     56.33 o 
  -5  14   2      200.12      137.72     71.52 o 
  -4  14   2        1.20       -9.25     58.82 o 
  -3  14   2      921.68     1181.33    130.31 o 
  -2  14   2      105.31       45.76     63.33 o 
  -1  14   2      524.06      489.59     95.97 o 
   0  14   2       75.36       30.51     59.17 o 
   1  14   2       45.19       -3.66     58.06 o 
   2  14   2        0.41      -72.75     48.50 o 
   3  14   2       86.50      -70.50     58.16 o 
   4  14   2      190.76      101.74    102.56 o 
   5  14   2       57.27        1.61     62.72 o 
   6  14   2      142.02      198.01     77.63 o 
  -2  15   2        4.24      -58.48     57.79 o 
  -1  15   2      282.72      124.68     76.66 o 
   0  15   2       72.93      111.58     71.20 o 
   1  15   2      294.40      335.62     91.16 o 
   2  15   2       21.20      -65.89     55.50 o 
 -15   0   3      573.14      815.56    158.59 o 
 -13   0   3        7.01      -68.09     62.11 o 
 -11   0   3       13.87      -70.22     50.59 o 
  -9   0   3       65.37       63.18     58.48 o 
  -7   0   3    39784.23    40358.82    706.91 o 
  -5   0   3     2588.33     2474.53     56.82 o 
  -3   0   3     8836.95     9181.57    131.59 o 
  -1   0   3    49753.26    51314.51    761.34 o 
   1   0   3     2027.82     2062.47     39.57 o 
   3   0   3      334.46      425.57     42.25 o 
   5   0   3     6688.59     6443.54     99.79 o 
   7   0   3     6374.67     6658.89    109.36 o 
   9   0   3     3553.87     3534.66    143.97 o 
  11   0   3      221.18      148.34     53.87 o 
  13   0   3     1755.76     1696.06    131.27 o 
  15   0   3      386.89      337.26     86.61 o 
 -16   1   3        1.15      -54.68     60.37 o 
 -15   1   3       33.50        5.58     57.03 o 
 -14   1   3      216.12      322.30     81.05 o 
 -13   1   3      992.08     1107.06    200.31 o 
 -12   1   3      151.75      137.07     56.00 o 
 -11   1   3     1516.90     1433.81     90.06 o 
 -10   1   3       50.73      -48.46     32.30 o 
  -9   1   3     1689.25     1535.72     83.83 o 
  -8   1   3     3229.86     2981.24    117.15 o 
  -7   1   3      144.30      152.06     24.44 o 
  -6   1   3      577.73      495.00     54.57 o 
  -5   1   3    10530.72     9991.51    104.55 o 
  -4   1   3     4897.86     5208.42     66.92 o 
  -3   1   3    37718.79    39699.59    301.43 o 
  -2   1   3    40011.38    43149.37    368.74 o 
  -1   1   3      242.28      217.25     18.46 o 
   0   1   3    22839.21    23863.45    219.24 o 
   1   1   3       29.70       27.73      6.83 o 
   2   1   3     8546.69     8961.18     72.86 o 
   3   1   3     3384.45     3759.83     44.57 o 
   4   1   3      376.24      320.24     19.03 o 
   5   1   3    23499.59    23018.79    166.09 o 
   6   1   3     2785.13     2532.42     43.29 o 
   7   1   3     4689.35     4422.19     60.37 o 
   8   1   3      261.00      306.86     23.47 o 
   9   1   3     1136.28     1118.29     50.71 o 
  10   1   3      254.50      289.33     42.58 o 
  11   1   3     6858.65     6984.85    135.05 o 
  12   1   3     1116.55     1161.00     81.21 o 
  13   1   3       17.36       -6.39     36.26 o 
  14   1   3       33.61       20.17     41.18 o 
  15   1   3      102.82       43.63     54.54 o 
 -16   2   3      156.59       49.38    140.55 o 
 -15   2   3       79.05       36.91     63.19 o 
 -14   2   3        6.48      -32.39     49.44 o 
 -13   2   3      721.81      739.91    100.99 o 
 -12   2   3     2307.37     2080.03    112.38 o 
 -11   2   3      558.65      472.36    135.64 o 
 -10   2   3     1557.29     1319.41     81.88 o 
  -9   2   3       28.47        8.81     36.42 o 
  -8   2   3     1550.35     1498.00     78.05 o 
  -7   2   3    15635.67    15755.34    155.39 o 
  -6   2   3      296.30      299.83     23.13 o 
  -5   2   3      452.43      442.66     29.00 o 
  -4   2   3      284.91      272.86     20.85 o 
  -3   2   3     2915.90     2896.73    114.94 o 
  -2   2   3    13963.03    15032.98    225.12 o 
  -1   2   3    32585.74    34659.17    305.04 o 
   0   2   3     3942.08     4267.05     47.77 o 
   1   2   3    54138.49    56812.31    416.80 o 
   2   2   3      190.94      177.45     18.17 o 
   3   2   3    13084.58    13929.68    105.59 o 
   4   2   3    19192.99    20151.91    213.80 o 
   5   2   3     1929.56     1795.42     37.55 o 
   6   2   3        2.03      -17.22     11.48 o 
   7   2   3     8658.32     8557.19    102.72 o 
   8   2   3     2115.73     2267.08     45.05 o 
   9   2   3     3156.06     2963.45     77.67 o 
  10   2   3       55.20       17.91     28.63 o 
  11   2   3        2.61      -31.61     30.55 o 
  12   2   3      836.65     1056.57     70.24 o 
  13   2   3     1187.58     1374.67     91.90 o 
  14   2   3      207.90      233.69     60.63 o 
  15   2   3      419.51      479.16     75.13 o 
 -15   3   3        5.75      -36.39     56.25 o 
 -14   3   3     2761.98     2394.80    192.52 o 
 -13   3   3       14.41       -3.09     53.13 o 
 -12   3   3      328.58      306.49     70.82 o 
 -11   3   3        5.91      -56.81     37.87 o 
 -10   3   3      329.88      331.42     63.26 o 
  -9   3   3     1159.72     1039.77     78.55 o 
  -8   3   3     6388.22     5812.65    114.39 o 
  -7   3   3      178.91      189.69     23.23 o 
  -6   3   3      869.79      863.69     41.20 o 
  -5   3   3      145.02      102.16     17.47 o 
  -4   3   3     4962.05     5011.50     97.73 o 
  -3   3   3     1305.14     1347.02     40.46 o 
  -2   3   3     5384.49     5511.88     83.18 o 
  -1   3   3     1521.93     1428.78     37.07 o 
   0   3   3    66700.72    68572.78    446.42 o 
   1   3   3     7044.48     7143.40     88.42 o 
   2   3   3     3434.41     3264.89     57.57 o 
   3   3   3      781.23      712.16     19.14 o 
   4   3   3      266.04      278.23     24.79 o 
   5   3   3      278.18      239.03     18.76 o 
   6   3   3    13251.88    13053.26    116.75 o 
   7   3   3       64.83       14.37     15.63 o 
   8   3   3      337.14      314.12     25.59 o 
   9   3   3     1133.87     1039.08     58.90 o 
  10   3   3      906.54      966.16     55.03 o 
  11   3   3     2470.02     2523.71     82.66 o 
  12   3   3     1613.19     1584.48     84.69 o 
  13   3   3       17.27       18.67     48.13 o 
  14   3   3      302.84      209.68     55.64 o 
  15   3   3        6.29      -29.41     53.43 o 
 -15   4   3       31.34       22.71     64.97 o 
 -14   4   3       10.03       30.96     60.40 o 
 -13   4   3       14.56      -71.70     47.80 o 
 -12   4   3     1169.55     1133.57     96.46 o 
 -11   4   3       55.77        7.46     48.10 o 
 -10   4   3      938.40      926.35    112.16 o 
  -9   4   3     1172.80     1131.68     75.35 o 
  -8   4   3     2613.34     2512.67     75.37 o 
  -7   4   3      155.90      208.03     39.03 o 
  -6   4   3     9068.14     9198.18    188.30 o 
  -5   4   3       12.34      -20.20     13.47 o 
  -4   4   3     3447.77     3310.79     71.11 o 
  -3   4   3        0.04      -19.77     13.18 o 
  -2   4   3     6466.19     6653.16    100.51 o 
  -1   4   3     2911.11     2960.41     51.42 o 
   0   4   3     5247.53     5516.53     64.27 o 
   1   4   3     2790.49     2808.68     56.58 o 
   2   4   3     6249.02     6626.42     93.15 o 
   3   4   3      775.40      841.46     33.77 o 
   4   4   3    15115.94    15476.83    122.46 o 
   5   4   3        0.31      -16.53     11.02 o 
   6   4   3      353.59      355.93     25.79 o 
   7   4   3      352.82      344.49     29.40 o 
   8   4   3     2823.57     2637.29     51.73 o 
   9   4   3      569.42      613.89     40.27 o 
  10   4   3     3649.04     3763.84    167.66 o 
  11   4   3        5.37      -12.79     41.07 o 
  12   4   3     1890.64     1762.61     88.91 o 
  13   4   3        2.20      -75.26     50.17 o 
  14   4   3       65.52       40.42     68.75 o 
  15   4   3       27.91      -70.24     51.55 o 
 -15   5   3       22.46       15.29     65.12 o 
 -14   5   3     2138.16     2208.17    143.97 o 
 -13   5   3      309.11      358.98     78.03 o 
 -12   5   3        8.18       35.01     52.28 o 
 -11   5   3      692.53      758.14    110.46 o 
 -10   5   3      593.94      664.57    136.92 o 
  -9   5   3      410.16      362.46     64.73 o 
  -8   5   3     3314.85     3066.17     87.63 o 
  -7   5   3      449.77      419.35     35.77 o 
  -6   5   3      744.47      645.99     36.63 o 
  -5   5   3       47.47       -3.30     17.54 o 
  -4   5   3     7402.95     7341.51    120.43 o 
  -3   5   3      944.85      862.93     51.62 o 
  -2   5   3       56.06       22.32     17.16 o 
  -1   5   3     3568.92     3413.97     60.37 o 
   0   5   3    34483.58    35698.24    236.03 o 
   1   5   3     5636.83     5453.50     68.96 o 
   2   5   3     8367.54     8600.44    116.76 o 
   3   5   3     2648.71     2846.34     46.57 o 
   4   5   3     1019.31     1293.67     44.01 o 
   5   5   3     1513.40     1501.98     31.67 o 
   6   5   3    17011.81    17758.52    148.44 o 
   7   5   3     1731.11     1533.06     58.03 o 
   8   5   3      107.13       35.48     21.31 o 
   9   5   3       71.44       62.08     26.99 o 
  10   5   3      266.77      212.21     62.36 o 
  11   5   3     1233.52     1077.12    345.88 o 
  12   5   3      737.95      864.39    105.76 o 
  13   5   3      232.53      142.60     71.83 o 
  14   5   3      305.67      254.87     77.16 o 
  15   5   3       95.26       30.56     62.51 o 
 -14   6   3       85.87       89.86     72.90 o 
 -13   6   3      399.78      641.67     97.13 o 
 -12   6   3     1380.03     1317.97    138.63 o 
 -11   6   3     1050.26     1226.86    112.67 o 
 -10   6   3     1145.65     1008.99     84.59 o 
  -9   6   3     1001.60     1088.27     64.68 o 
  -8   6   3       49.89        9.86     29.44 o 
  -7   6   3      988.80      909.40     42.19 o 
  -6   6   3     2394.95     2579.84     65.44 o 
  -5   6   3       13.29      -31.89     21.26 o 
  -4   6   3      903.73      930.53     48.26 o 
  -3   6   3      304.69      210.17     31.92 o 
  -2   6   3     6893.63     7036.84    120.72 o 
  -1   6   3    21393.18    21880.25    183.75 o 
   0   6   3      527.01      470.72     37.61 o 
   1   6   3     3132.55     3353.44     56.13 o 
   2   6   3     4212.25     4296.95     83.45 o 
   3   6   3     5922.62     6054.02     76.25 o 
   4   6   3    15910.81    16176.27    181.51 o 
   5   6   3     2709.94     2550.21     54.70 o 
   6   6   3       42.77       27.00     29.32 o 
   7   6   3      153.66      140.69     32.06 o 
   8   6   3      114.48       52.86     27.55 o 
   9   6   3       18.22      -42.04     28.03 o 
  10   6   3      434.24      353.03     76.29 o 
  11   6   3      304.43      276.74     71.92 o 
  12   6   3      598.90      707.16    178.76 o 
  13   6   3      392.10      288.96     85.78 o 
  14   6   3      155.30       79.06     69.74 o 
 -14   7   3      484.99      378.81     93.94 o 
 -13   7   3      985.31      873.85    243.11 o 
 -12   7   3       14.08      -33.37     53.46 o 
 -11   7   3      276.59      237.66     69.79 o 
 -10   7   3      404.67      592.64    116.43 o 
  -9   7   3     1163.88     1191.06     64.23 o 
  -8   7   3     2855.62     2919.42    173.66 o 
  -7   7   3      201.01      175.75     32.73 o 
  -6   7   3      390.17      447.70     51.36 o 
  -5   7   3     3502.37     3419.09     91.58 o 
  -4   7   3      313.00      266.24     38.36 o 
  -3   7   3     9778.27     9425.33    131.68 o 
  -2   7   3     1993.56     1813.42     72.86 o 
  -1   7   3       10.35      -12.47     14.83 o 
   0   7   3     7000.89     6874.96     85.79 o 
   1   7   3      761.27      772.30     31.49 o 
   2   7   3     4894.13     4906.85     95.12 o 
   3   7   3     1434.22     1517.57     55.01 o 
   4   7   3        4.52      -30.48     20.32 o 
   5   7   3     6208.34     6293.27    119.26 o 
   6   7   3     3687.58     3635.58     89.66 o 
   7   7   3     3269.00     3272.26     86.68 o 
   8   7   3       35.98       -6.89     34.73 o 
   9   7   3       78.80       -1.02     35.14 o 
  10   7   3      164.63      124.70     59.54 o 
  11   7   3     1659.66     1813.82    119.58 o 
  12   7   3       58.22       24.45     65.42 o 
  13   7   3       23.39      -91.85     61.23 o 
  14   7   3      165.02       77.51     76.58 o 
 -13   8   3      173.25      135.39     76.21 o 
 -12   8   3      134.02       98.30     68.27 o 
 -11   8   3      136.86       61.66     60.53 o 
 -10   8   3      207.06       98.22     60.72 o 
  -9   8   3      371.24      427.80     61.24 o 
  -8   8   3      487.62      513.22     53.08 o 
  -7   8   3     4348.45     4384.38     88.21 o 
  -6   8   3       83.63       69.01     25.93 o 
  -5   8   3      428.67      480.39     70.24 o 
  -4   8   3        0.22      -19.05     23.88 o 
  -3   8   3      627.85      634.71     45.66 o 
  -2   8   3       11.63       -5.07     21.04 o 
  -1   8   3     5961.85     5662.69     84.34 o 
   0   8   3      597.25      615.05     33.99 o 
   1   8   3       87.51       94.58     27.84 o 
   2   8   3      260.71      235.58     34.48 o 
   3   8   3     1835.98     1812.83     73.44 o 
   4   8   3      535.95      508.36     47.35 o 
   5   8   3     2895.49     3039.13     84.51 o 
   6   8   3      124.81      124.10     34.48 o 
   7   8   3     3359.89     3403.50     93.78 o 
   8   8   3      257.28      243.54     50.58 o 
   9   8   3     1492.32     1649.11     84.13 o 
  10   8   3       12.48       20.02     49.05 o 
  11   8   3      123.57       98.52    114.08 o 
  12   8   3       51.01       28.65     64.20 o 
  13   8   3      695.09      773.04    204.26 o 
 -13   9   3      315.78      260.18    142.47 o 
 -12   9   3       26.91       50.84     67.58 o 
 -11   9   3      579.28      671.61    241.08 o 
 -10   9   3      149.48      129.94     63.82 o 
  -9   9   3     1508.40     1426.19     80.38 o 
  -8   9   3      454.05      485.26     63.97 o 
  -7   9   3      208.81      205.82     41.66 o 
  -6   9   3      174.96      133.72     39.48 o 
  -5   9   3     4331.13     4331.43    100.92 o 
  -4   9   3        0.67      -31.35     23.76 o 
  -3   9   3     8195.60     8100.88    132.19 o 
  -2   9   3      297.53      340.48     39.63 o 
  -1   9   3     1463.15     1337.21     53.39 o 
   0   9   3      615.27      690.72    102.13 o 
   1   9   3     2121.95     2118.48     71.23 o 
   2   9   3       39.64      -12.93     24.41 o 
   3   9   3      341.34      331.34     44.18 o 
   4   9   3      774.87      956.01     90.39 o 
   5   9   3     6365.32     6302.56    135.37 o 
   6   9   3      365.17      316.85     47.57 o 
   7   9   3      709.17      681.59     64.63 o 
   8   9   3      596.99      648.86     70.85 o 
   9   9   3        7.17      -29.20     39.36 o 
  10   9   3      524.37      590.55    100.71 o 
  11   9   3     1334.59     1533.22    163.71 o 
  12   9   3      415.48      437.08    100.97 o 
 -12  10   3      110.13       83.34     68.82 o 
 -11  10   3      295.12      344.16     87.76 o 
 -10  10   3       21.84      -59.53     47.57 o 
  -9  10   3        0.94      -58.99     39.33 o 
  -8  10   3      372.17      328.71     66.56 o 
  -7  10   3     1736.45     1906.14     76.06 o 
  -6  10   3      346.28      262.11     66.76 o 
  -5  10   3        2.30      -41.27     27.52 o 
  -4  10   3        1.62      -15.96     27.18 o 
  -3  10   3       18.05      -27.01     33.15 o 
  -2  10   3     1402.37     1330.27     92.08 o 
  -1  10   3     3309.39     3286.32    101.72 o 
   0  10   3     1645.07     1630.17     75.10 o 
   1  10   3      131.95       75.79     32.27 o 
   2  10   3       90.72       18.37     29.18 o 
   3  10   3     1783.55     1844.98     70.96 o 
   4  10   3      844.62      921.23     66.02 o 
   5  10   3     1091.96     1243.50     71.10 o 
   6  10   3      539.76      442.93     54.86 o 
   7  10   3       25.09      -45.34     30.70 o 
   8  10   3      276.93      144.22     51.72 o 
   9  10   3      666.53      742.99     80.97 o 
  10  10   3      111.50      166.86     76.45 o 
  11  10   3       42.75      -47.35     62.51 o 
 -11  11   3        3.10      -50.67     59.01 o 
 -10  11   3       26.52       -2.33     63.32 o 
  -9  11   3      496.90      461.76     81.02 o 
  -8  11   3      371.78      473.40     69.66 o 
  -7  11   3      223.12      272.94     54.93 o 
  -6  11   3     1110.48     1271.23     95.94 o 
  -5  11   3       11.54        3.24     38.11 o 
  -4  11   3     1398.27     1465.42     77.79 o 
  -3  11   3      271.06      269.76     68.08 o 
  -2  11   3     1931.00     1904.69    112.85 o 
  -1  11   3      597.29      621.16     89.19 o 
   0  11   3      905.43      937.86    102.54 o 
   1  11   3     1428.17     1584.74     80.66 o 
   2  11   3      138.08       73.52     34.88 o 
   3  11   3      975.28     1111.13     69.33 o 
   4  11   3       42.28      -13.15     31.78 o 
   5  11   3       33.67       -4.05     35.25 o 
   6  11   3      857.25     1064.35     81.36 o 
   7  11   3       92.08       18.09     39.09 o 
   8  11   3       37.49       27.22     46.28 o 
   9  11   3      156.22      115.39     57.76 o 
  10  11   3      378.58      271.50     86.20 o 
  -9  12   3      114.54       64.32     60.88 o 
  -8  12   3      583.88      777.87    107.89 o 
  -7  12   3        1.27       17.70     46.91 o 
  -6  12   3      921.85     1253.13     97.19 o 
  -5  12   3      141.39       81.02     61.60 o 
  -4  12   3      263.80      204.28     69.69 o 
  -3  12   3      250.40      157.88     70.33 o 
  -2  12   3     2589.94     2514.41    134.65 o 
  -1  12   3       43.58       49.57     55.24 o 
   0  12   3      647.74      596.45    102.45 o 
   1  12   3      192.07      156.74     62.76 o 
   2  12   3      136.70       33.15     53.24 o 
   3  12   3       58.13       -5.38     33.00 o 
   4  12   3       67.15        0.06     37.08 o 
   5  12   3       64.21       46.96     40.66 o 
   6  12   3      368.27      418.41     60.55 o 
   7  12   3      112.33       32.60     41.05 o 
   8  12   3      813.80     1003.62     96.90 o 
   9  12   3       66.38       33.32     51.37 o 
  -8  13   3      129.66       59.98     97.12 o 
  -7  13   3       37.76       44.82     87.94 o 
  -6  13   3      364.47      254.34     77.95 o 
  -5  13   3      527.39      496.89     91.31 o 
  -4  13   3      563.58      533.02     91.99 o 
  -3  13   3       92.52      153.31     67.90 o 
  -2  13   3     1123.46     1252.89    160.51 o 
  -1  13   3       78.87       30.17     56.58 o 
   0  13   3       58.22       99.80    110.88 o 
   1  13   3       48.30      -39.43     50.81 o 
   2  13   3       45.83      -72.33     48.22 o 
   3  13   3      197.64      186.61     68.95 o 
   4  13   3       64.43       -5.50     53.07 o 
   5  13   3       48.30       -8.14     45.41 o 
   6  13   3     1026.49      939.01     91.61 o 
   7  13   3        9.46      -49.09     38.48 o 
   8  13   3       16.01       23.35     53.73 o 
  -6  14   3      693.77      776.06    197.11 o 
  -5  14   3       17.51      -30.61     58.98 o 
  -4  14   3        8.07      -57.77     52.72 o 
  -3  14   3       12.35      -17.83     59.05 o 
  -2  14   3      730.76      808.36    154.74 o 
  -1  14   3      158.52      132.06     72.66 o 
   0  14   3      216.81      183.45     73.28 o 
   1  14   3      202.43      102.18     66.45 o 
   2  14   3       35.68       31.61     62.77 o 
   3  14   3      277.59      178.26     73.02 o 
   4  14   3      302.49      126.92     68.74 o 
   5  14   3      180.92      124.70     71.84 o 
   6  14   3       54.69       11.84     64.67 o 
  -2  15   3       14.33      -39.08     57.50 o 
  -1  15   3      278.93      245.88     85.30 o 
   0  15   3      207.33      197.99     78.94 o 
   1  15   3       89.73        7.92     65.92 o 
   2  15   3      125.13       91.58    135.96 o 
 -16   0   4       79.41      114.40     99.25 o 
 -14   0   4      946.03      958.35    155.81 o 
 -12   0   4     1697.54     1593.55    143.43 o 
 -10   0   4       37.61       52.72     64.67 o 
  -8   0   4      135.75      309.92     71.72 o 
  -6   0   4    33517.05    34351.10    394.64 o 
  -4   0   4    10416.88    10605.00    156.26 o 
  -2   0   4    30376.00    31886.52    510.76 o 
   0   0   4     7082.50     7929.53    186.97 o 
   2   0   4    11072.91    11610.86    133.46 o 
   4   0   4     2140.91     2000.75     53.31 o 
   6   0   4     4363.26     4973.26     94.22 o 
   8   0   4     6113.73     6198.84    113.13 o 
  10   0   4    13103.80    14515.97    277.02 o 
  12   0   4       25.44      -11.44     49.67 o 
  14   0   4      675.07      754.42    100.84 o 
 -16   1   4      198.63      185.44     78.58 o 
 -15   1   4       41.15      -20.66     58.14 o 
 -14   1   4      943.02      929.84    111.29 o 
 -13   1   4      227.06      202.00     69.60 o 
 -12   1   4     1010.55      844.27    151.65 o 
 -11   1   4      328.83      331.54     68.70 o 
 -10   1   4        3.89      -40.85     37.67 o 
  -9   1   4     1642.50     1640.87     87.00 o 
  -8   1   4    15841.91    15856.67    193.90 o 
  -7   1   4      949.93      923.48     30.03 o 
  -6   1   4        1.35       -4.25     13.52 o 
  -5   1   4      580.80      502.65     25.25 o 
  -4   1   4     2147.09     2018.57     42.65 o 
  -3   1   4      549.80      578.39     24.99 o 
  -2   1   4    96832.38    99451.97   1012.65 o 
  -1   1   4     3292.55     3627.36     83.67 o 
   0   1   4     4280.10     4432.48     88.05 o 
   1   1   4    55729.91    58825.80    382.55 o 
   2   1   4     5366.01     5442.46     56.09 o 
   3   1   4    21098.72    22101.28    155.42 o 
   4   1   4     4212.00     4333.63     54.52 o 
   5   1   4      112.99       46.28     14.40 o 
   6   1   4    29519.58    30208.73    215.75 o 
   7   1   4      106.74       46.15     16.78 o 
   8   1   4     6399.17     6392.73     81.21 o 
   9   1   4      123.74       82.81     29.40 o 
  10   1   4       47.93       -4.32     30.21 o 
  11   1   4       29.83       31.95     36.38 o 
  12   1   4     3343.28     3453.67    128.25 o 
  13   1   4        0.39      -34.55     34.40 o 
  14   1   4      564.87      699.39    100.89 o 
  15   1   4       16.45      -67.47     44.98 o 
 -15   2   4      887.92      825.93    110.67 o 
 -14   2   4      279.81      277.80     79.91 o 
 -13   2   4       15.70       -2.91     46.02 o 
 -12   2   4      694.24      681.90     91.76 o 
 -11   2   4      366.47      375.33     78.65 o 
 -10   2   4     1116.46     1099.36     78.52 o 
  -9   2   4     3681.47     3376.78    121.54 o 
  -8   2   4       90.34      121.32     29.30 o 
  -7   2   4     2161.24     2153.05     49.36 o 
  -6   2   4     2503.33     2404.87     50.68 o 
  -5   2   4     2507.37     2343.28     61.18 o 
  -4   2   4    16486.62    17288.74    163.00 o 
  -3   2   4     2905.36     2741.64     55.77 o 
  -2   2   4      117.34       89.41     18.01 o 
  -1   2   4     7002.81     7209.96     93.07 o 
   0   2   4      407.32      449.28     26.06 o 
   1   2   4      126.43      155.25     18.37 o 
   2   2   4     2451.69     2496.52     34.15 o 
   3   2   4     1306.30     1223.92     25.92 o 
   4   2   4     4424.53     4310.56     53.53 o 
   5   2   4    16667.45    16716.41    134.53 o 
   6   2   4     5071.63     4787.83     63.54 o 
   7   2   4     1309.76     1339.95     35.58 o 
   8   2   4     1194.57     1121.41     34.56 o 
   9   2   4       51.39      -14.72     23.67 o 
  10   2   4     2514.53     2428.48     75.43 o 
  11   2   4      743.42      563.15     64.54 o 
  12   2   4        0.26      -49.95     33.30 o 
  13   2   4     1268.71     1251.96    136.11 o 
  14   2   4      107.30      101.04     53.67 o 
  15   2   4      392.70      479.97    109.79 o 
 -15   3   4        7.02      -27.31     58.94 o 
 -14   3   4       12.48       13.67     57.39 o 
 -13   3   4     1264.39     1267.71    111.34 o 
 -12   3   4       30.46      -55.86     41.59 o 
 -11   3   4     1356.12     1298.78     88.48 o 
 -10   3   4     1253.86     1088.70     77.57 o 
  -9   3   4      427.73      409.30     64.73 o 
  -8   3   4     3551.01     3277.79     83.81 o 
  -7   3   4     4814.27     4567.30     76.00 o 
  -6   3   4     3072.38     2976.49     59.21 o 
  -5   3   4      204.65      284.71     53.66 o 
  -4   3   4       34.59       52.35     24.10 o 
  -3   3   4     9704.45     9890.41    127.85 o 
  -2   3   4        3.93      -15.85     12.95 o 
  -1   3   4     8105.80     8526.22    108.30 o 
   0   3   4    22270.89    23631.77    226.43 o 
   1   3   4    14682.11    15224.22    152.06 o 
   2   3   4     3713.05     3674.18     48.85 o 
   3   3   4    25675.57    26494.43    180.78 o 
   4   3   4     1725.50     1637.34     31.53 o 
   5   3   4       16.33        0.63     12.61 o 
   6   3   4     1013.25     1014.65     30.11 o 
   7   3   4     5606.64     5748.02     79.51 o 
   8   3   4      233.23      182.14     22.43 o 
   9   3   4      279.07      257.44     30.70 o 
  10   3   4       20.08      -16.25     27.28 o 
  11   3   4     2983.50     3056.31    163.16 o 
  12   3   4      459.49      547.00     76.71 o 
  13   3   4      139.23      159.75     55.71 o 
  14   3   4      161.73      145.80     52.88 o 
  15   3   4        3.78       32.46     82.17 o 
 -15   4   4     1683.32     1857.92    154.64 o 
 -14   4   4       42.80       86.10     64.71 o 
 -13   4   4       12.14      -14.94     47.68 o 
 -12   4   4        4.03      -61.00     40.66 o 
 -11   4   4     1109.66     1171.91    108.39 o 
 -10   4   4      424.56      501.30    112.48 o 
  -9   4   4     4289.78     4056.38    157.84 o 
  -8   4   4      920.82      826.15     49.75 o 
  -7   4   4     4479.47     4850.39    102.25 o 
  -6   4   4     2686.91     2750.91     60.56 o 
  -5   4   4     6947.64     7091.54    100.63 o 
  -4   4   4       11.04       -7.71     15.98 o 
  -3   4   4     1902.34     1755.93     73.06 o 
  -2   4   4      504.10      444.62     28.98 o 
  -1   4   4    20334.09    20916.41    216.83 o 
   0   4   4       50.81       36.30     11.62 o 
   1   4   4       20.36       27.36     15.39 o 
   2   4   4     1470.89     1512.01     44.25 o 
   3   4   4       32.02       30.38     16.70 o 
   4   4   4      361.01      294.42     33.12 o 
   5   4   4    18506.44    18774.30    147.94 o 
   6   4   4      361.79      330.45     24.26 o 
   7   4   4      431.76      399.67     27.90 o 
   8   4   4      871.08      815.40     33.32 o 
   9   4   4     1967.31     1859.63     61.85 o 
  10   4   4       37.05       15.01     42.83 o 
  11   4   4     2853.80     3066.23    129.30 o 
  12   4   4       50.12      -60.53     50.12 o 
  13   4   4      645.63      683.69    122.83 o 
  14   4   4        1.70      -74.36     49.57 o 
  15   4   4      813.14      438.90     96.58 o 
 -15   5   4       19.54       33.62     77.37 o 
 -14   5   4       23.52       -0.95     78.87 o 
 -13   5   4     2042.75     2119.61    121.91 o 
 -12   5   4        5.45      -29.97     49.65 o 
 -11   5   4      652.29      681.63     88.98 o 
 -10   5   4      257.56      223.98    101.49 o 
  -9   5   4      323.75      257.23    179.08 o 
  -8   5   4     1017.82      936.40     52.45 o 
  -7   5   4     2325.92     2215.04     59.47 o 
  -6   5   4      469.22      510.02     39.37 o 
  -5   5   4     4157.65     4085.64     89.19 o 
  -4   5   4     1395.04     1306.50     49.38 o 
  -3   5   4     9429.92     8941.72    133.88 o 
  -2   5   4      594.08      599.80     35.97 o 
  -1   5   4    10000.78    10709.12    134.26 o 
   0   5   4     3300.26     3404.47     57.01 o 
   1   5   4    19229.80    20177.15    203.80 o 
   2   5   4     3163.86     3291.54     69.98 o 
   3   5   4    14096.19    14210.09    166.16 o 
   4   5   4      274.84      264.17     25.99 o 
   5   5   4       62.75       27.77     18.17 o 
   6   5   4       35.03       15.19     21.63 o 
   7   5   4     1709.80     1622.86     48.16 o 
   8   5   4       15.96       -8.31     20.17 o 
   9   5   4      275.83      247.04     63.84 o 
  10   5   4      124.67       71.12     59.44 o 
  11   5   4     2808.38     2962.00    144.27 o 
  12   5   4        2.03      -17.96     55.23 o 
  13   5   4        2.77      -51.07     52.91 o 
  14   5   4        0.26      -85.76     59.92 o 
 -14   6   4      315.65      347.76     85.66 o 
 -13   6   4        1.85      -35.92     55.37 o 
 -12   6   4       50.56       33.56     56.06 o 
 -11   6   4      408.13      338.60     78.87 o 
 -10   6   4     1539.20     1556.44     94.75 o 
  -9   6   4     1809.29     1894.08     97.89 o 
  -8   6   4      658.45      696.42     97.59 o 
  -7   6   4      236.38      228.48     32.56 o 
  -6   6   4     3408.57     3424.17     76.74 o 
  -5   6   4     1150.78     1203.47     54.51 o 
  -4   6   4        1.70      -12.75     20.50 o 
  -3   6   4      614.23      519.15     44.66 o 
  -2   6   4     2210.18     2256.54     64.27 o 
  -1   6   4    10570.06    11028.87    130.55 o 
   0   6   4     8715.72     8899.28     98.66 o 
   1   6   4      706.44      708.43     28.45 o 
   2   6   4     4511.32     5039.62    108.94 o 
   3   6   4      685.33      628.38     64.39 o 
   4   6   4     9096.29     9070.91    102.45 o 
   5   6   4    15809.34    16219.84    196.42 o 
   6   6   4     3695.79     3653.33     86.56 o 
   7   6   4      803.12      845.88     57.30 o 
   8   6   4      171.61      117.66     32.22 o 
   9   6   4        5.18      -12.54     31.93 o 
  10   6   4     1413.98     1418.42    102.60 o 
  11   6   4      230.49      176.09     65.95 o 
  12   6   4      250.10      248.41     78.57 o 
  13   6   4      760.36      669.86    110.42 o 
  14   6   4      134.69       52.66     71.23 o 
 -14   7   4      340.07      419.12    100.41 o 
 -13   7   4      332.92      372.45    133.83 o 
 -12   7   4      456.27      404.04    131.48 o 
 -11   7   4       12.69      -38.72     65.31 o 
 -10   7   4      694.00      718.52     88.80 o 
  -9   7   4       44.81       30.77     36.16 o 
  -8   7   4     3083.29     3131.13     96.98 o 
  -7   7   4      775.31      802.23     49.54 o 
  -6   7   4       29.22      -18.56     21.61 o 
  -5   7   4       36.44       13.63     24.04 o 
  -4   7   4      550.71      496.07     47.84 o 
  -3   7   4      163.17       78.02     30.27 o 
  -2   7   4    13169.53    13372.73    185.30 o 
  -1   7   4     2571.17     2541.37     52.15 o 
   0   7   4       63.45       98.11     17.79 o 
   1   7   4     5244.69     5100.05     75.68 o 
   2   7   4     2358.02     2495.44     69.01 o 
   3   7   4     3902.90     3871.22    118.33 o 
   4   7   4     1325.69     1249.31     52.55 o 
   5   7   4      550.52      627.74     61.30 o 
   6   7   4     3994.02     4076.07    138.48 o 
   7   7   4        2.69      -32.23     25.46 o 
   8   7   4      240.88      203.61     39.78 o 
   9   7   4        2.11      -17.66     33.44 o 
  10   7   4        3.88       -0.12     66.27 o 
  11   7   4       98.45       97.57     57.75 o 
  12   7   4     1503.52     1921.49    162.98 o 
  13   7   4       10.88      -22.83     60.47 o 
  14   7   4        5.14      -88.96     66.31 o 
 -13   8   4       28.30        9.72     70.02 o 
 -12   8   4      316.07      164.67     96.37 o 
 -11   8   4       40.96       14.30     78.97 o 
 -10   8   4      755.23      493.05    122.09 o 
  -9   8   4       33.50      -23.65     34.76 o 
  -8   8   4      399.79      497.50     60.88 o 
  -7   8   4        2.13      -21.71     25.14 o 
  -6   8   4     1834.93     1768.14     61.54 o 
  -5   8   4      491.57      436.16     51.16 o 
  -4   8   4      989.33      909.52     46.11 o 
  -3   8   4      960.00      949.99     47.52 o 
  -2   8   4     2180.66     2204.40     61.13 o 
  -1   8   4      885.81      801.55     49.74 o 
   0   8   4    10298.50    10057.49    210.32 o 
   1   8   4     2032.28     2061.74     66.33 o 
   2   8   4     1324.28     1283.58     53.86 o 
   3   8   4      158.97      165.71     33.94 o 
   4   8   4     1038.05      939.75     52.09 o 
   5   8   4       98.76       93.46     41.71 o 
   6   8   4        1.38      -30.97     24.60 o 
   7   8   4      551.32      533.65     53.77 o 
   8   8   4      245.20      237.37     54.12 o 
   9   8   4      261.94      209.46     53.76 o 
  10   8   4     2852.57     3065.59    151.73 o 
  11   8   4      246.77      245.48     85.45 o 
  12   8   4       49.36       -7.86     72.46 o 
  13   8   4       42.43        1.78     66.66 o 
 -12   9   4      549.08      716.46    109.75 o 
 -11   9   4      116.44      148.97     68.04 o 
 -10   9   4       59.86       11.53     52.35 o 
  -9   9   4      478.21      395.45     62.84 o 
  -8   9   4     3550.25     3392.79    179.84 o 
  -7   9   4     2014.62     1966.59     72.56 o 
  -6   9   4        1.68      -32.80     25.03 o 
  -5   9   4      610.21      615.52     53.72 o 
  -4   9   4      105.65      101.72     30.89 o 
  -3   9   4     1377.08     1234.06     52.91 o 
  -2   9   4     7839.10     7482.88    149.20 o 
  -1   9   4      370.09      389.31     81.15 o 
   0   9   4       21.76      -26.67     28.80 o 
   1   9   4        1.25      -11.74     24.19 o 
   2   9   4     1154.83     1190.92     54.61 o 
   3   9   4       32.17      -22.94     25.35 o 
   4   9   4      662.54      681.95     58.04 o 
   5   9   4     1199.87     1252.57     61.10 o 
   6   9   4     2659.40     2510.67     84.47 o 
   7   9   4      151.62       69.11     38.96 o 
   8   9   4     1443.59     1393.22     89.15 o 
   9   9   4      161.36      189.90     54.78 o 
  10   9   4       15.58      -21.67     58.33 o 
  11   9   4       38.47       61.59     66.48 o 
  12   9   4      702.67      684.27    117.93 o 
 -12  10   4      150.66      146.95    156.45 o 
 -11  10   4        2.59      -48.88     48.90 o 
 -10  10   4      286.15      292.65    100.32 o 
  -9  10   4      205.33      173.07     54.74 o 
  -8  10   4      137.35      120.89     47.13 o 
  -7  10   4     1202.45     1275.11     64.30 o 
  -6  10   4     2072.79     2019.68     75.28 o 
  -5  10   4      741.92      806.46     61.66 o 
  -4  10   4     1041.17     1068.09     72.86 o 
  -3  10   4     1033.90      955.40     67.15 o 
  -2  10   4        3.78       -5.85     42.03 o 
  -1  10   4       39.17       42.25     35.40 o 
   0  10   4     1176.24     1115.76     81.27 o 
   1  10   4      403.21      393.71    110.91 o 
   2  10   4       13.09      -38.98     25.99 o 
   3  10   4      150.44       50.77     34.06 o 
   4  10   4     2529.70     2578.58     99.94 o 
   5  10   4     1643.35     1716.90     97.75 o 
   6  10   4     1257.74     1322.73     66.58 o 
   7  10   4        9.12      -44.93     29.95 o 
   8  10   4        2.90        0.45     40.46 o 
   9  10   4      113.54      117.57     53.19 o 
  10  10   4      349.80      603.54    102.47 o 
  11  10   4      413.05      478.39    147.27 o 
 -11  11   4        0.15      -25.95     61.05 o 
 -10  11   4       69.15      112.70     68.14 o 
  -9  11   4      636.90      670.96     82.11 o 
  -8  11   4      583.32      732.04     99.52 o 
  -7  11   4     1033.27     1204.65     85.04 o 
  -6  11   4      343.45      367.82     73.11 o 
  -5  11   4       38.34       -9.39     38.62 o 
  -4  11   4       57.97       99.33     55.27 o 
  -3  11   4     2301.57     2373.10    124.60 o 
  -2  11   4       75.41       17.83     50.70 o 
  -1  11   4     1584.52     1564.59    155.70 o 
   0  11   4      912.49      994.68     73.35 o 
   1  11   4      415.31      319.83     56.02 o 
   2  11   4      149.46      205.31     55.70 o 
   3  11   4      775.31      686.06     75.48 o 
   4  11   4      179.72      137.81     43.50 o 
   5  11   4      176.40      128.20     42.51 o 
   6  11   4      231.20      223.37     49.17 o 
   7  11   4     1025.89     1098.21     89.99 o 
   8  11   4      143.61      110.49     54.94 o 
   9  11   4      212.77      155.65     61.61 o 
  10  11   4       29.19        1.34     70.24 o 
  -9  12   4      501.81      523.61     91.55 o 
  -8  12   4       10.12      -49.56     52.57 o 
  -7  12   4      575.05      808.11    103.25 o 
  -6  12   4      281.33      206.08     71.89 o 
  -5  12   4      257.34      208.23     79.40 o 
  -4  12   4      174.98      168.75     62.04 o 
  -3  12   4      265.92      152.49     64.73 o 
  -2  12   4      271.52      204.76     68.05 o 
  -1  12   4      791.46      822.63    103.41 o 
   0  12   4       58.93       14.02     59.44 o 
   1  12   4      192.09      113.49     59.61 o 
   2  12   4       21.36      -46.81     31.78 o 
   3  12   4        2.36      -23.15     33.26 o 
   4  12   4       40.20       24.35     38.23 o 
   5  12   4      661.20      679.38     69.35 o 
   6  12   4      101.33      101.91     46.74 o 
   7  12   4      528.33      550.52     66.08 o 
   8  12   4       13.24        4.86     46.12 o 
   9  12   4      542.29      750.93     91.21 o 
  -8  13   4       52.70      -72.57     80.89 o 
  -7  13   4      709.21     1083.00    178.86 o 
  -6  13   4       65.51       64.75     61.28 o 
  -5  13   4       28.52       -0.50     61.49 o 
  -4  13   4       46.74       -9.75     55.67 o 
  -3  13   4      753.21      730.04    104.90 o 
  -2  13   4       11.33      -30.43     51.09 o 
  -1  13   4      486.31      400.81     84.82 o 
   0  13   4      237.55      194.45     68.97 o 
   1  13   4       10.25      -69.90     46.82 o 
   2  13   4        2.96      -60.30     50.56 o 
   3  13   4      145.17      107.84     61.75 o 
   4  13   4      119.43       48.02     50.16 o 
   5  13   4      269.34      246.32     61.91 o 
   6  13   4        0.95      -35.61     38.22 o 
   7  13   4      492.56      498.42     67.25 o 
  -6  14   4       36.62       75.02     65.62 o 
  -5  14   4      374.37      420.64    271.71 o 
  -4  14   4       11.42      -72.15     55.73 o 
  -3  14   4      309.32      349.78     99.25 o 
  -2  14   4       46.85       -7.07     51.53 o 
  -1  14   4      100.47        0.62     59.80 o 
   0  14   4       91.19       76.54     64.97 o 
   1  14   4       14.94      -64.97     51.81 o 
   2  14   4        4.50      -66.63     52.07 o 
   3  14   4       38.00      -46.42     53.04 o 
   4  14   4      368.59      225.49     77.48 o 
   5  14   4      449.68      422.61    134.25 o 
  -1  15   4        4.74      -18.74     61.23 o 
   0  15   4       65.50      -49.34     60.07 o 
   1  15   4       93.33       51.21     65.12 o 
 -15   0   5      270.77      286.22    116.54 o 
 -13   0   5       24.58       -0.85     70.01 o 
 -11   0   5     3094.68     2832.14    176.73 o 
  -9   0   5     7873.78     7702.21    269.79 o 
  -7   0   5      437.80      420.01     64.78 o 
  -5   0   5     1376.94     1196.49     50.56 o 
  -3   0   5    17431.65    19124.88    274.06 o 
  -1   0   5       26.99       84.10     44.82 o 
   1   0   5    59977.77    63341.96    535.29 o 
   3   0   5     7680.38     7675.72    110.73 o 
   5   0   5    18389.42    19474.68    220.78 o 
   7   0   5      574.73      728.91     51.43 o 
   9   0   5     8102.96     8396.60    192.73 o 
  11   0   5     9913.17    10870.44    245.61 o 
  13   0   5      247.14      239.90    137.14 o 
  15   0   5      202.16      100.10    107.36 o 
 -15   1   5      116.84       15.12     60.21 o 
 -14   1   5        2.54      -59.84     48.39 o 
 -13   1   5     1693.43     1688.38    224.65 o 
 -12   1   5       44.41      -20.75     48.13 o 
 -11   1   5      893.04     1048.03    105.45 o 
 -10   1   5      563.33      479.15    105.12 o 
  -9   1   5      200.16      120.97     49.89 o 
  -8   1   5     1917.21     1824.88     58.14 o 
  -7   1   5    21955.49    22628.86    272.46 o 
  -6   1   5     2933.99     2779.22     67.97 o 
  -5   1   5     3426.72     3400.96     60.82 o 
  -4   1   5      362.56      336.52     26.55 o 
  -3   1   5    16800.57    17965.01    193.32 o 
  -2   1   5      775.91      638.66     32.73 o 
  -1   1   5       33.47       65.50     30.42 o 
   0   1   5     6227.40     6154.29    118.23 o 
   1   1   5     8533.71     8816.78    102.68 o 
   2   1   5     5013.15     5366.74     59.43 o 
   3   1   5    19331.85    20011.32    148.98 o 
   4   1   5    10514.09    10816.65     99.96 o 
   5   1   5       48.60        9.80     14.04 o 
   6   1   5     1376.46     1387.53     37.03 o 
   7   1   5     2532.19     2297.20     48.06 o 
   8   1   5      923.85      895.55     35.43 o 
   9   1   5     8440.77     8495.69    136.92 o 
  10   1   5      859.12      914.04     63.90 o 
  11   1   5       60.72       49.30     34.91 o 
  12   1   5       36.10       -1.56     36.05 o 
  13   1   5     1053.07     1126.12    177.79 o 
  14   1   5        3.26      -54.03     44.06 o 
  15   1   5      210.44      214.48     64.42 o 
 -15   2   5      119.24      135.46     68.69 o 
 -14   2   5     1158.17     1195.94    302.77 o 
 -13   2   5      303.48      232.71     72.45 o 
 -12   2   5      394.77      407.80     75.25 o 
 -11   2   5     1072.64      940.43    122.94 o 
 -10   2   5       59.50       -8.34     42.81 o 
  -9   2   5     5744.52     5522.37    158.87 o 
  -8   2   5      439.45      529.04     45.50 o 
  -7   2   5     1714.18     1644.06     54.19 o 
  -6   2   5     4461.05     4271.41     73.22 o 
  -5   2   5     2264.48     2130.73     49.50 o 
  -4   2   5    14952.74    15675.56    177.68 o 
  -3   2   5    18764.72    19690.65    207.19 o 
  -2   2   5      977.97      847.50     33.43 o 
  -1   2   5     5726.78     5920.82     87.05 o 
   0   2   5     2823.62     2834.54     66.25 o 
   1   2   5      676.91      579.36     26.81 o 
   2   2   5     2409.87     2402.04     46.14 o 
   3   2   5        2.63       -9.56      9.46 o 
   4   2   5     1915.82     1729.52     34.95 o 
   5   2   5    13943.06    13935.65    121.72 o 
   6   2   5     6424.03     6200.45     77.41 o 
   7   2   5     5684.07     5529.10     74.83 o 
   8   2   5     1576.52     1501.29     41.08 o 
   9   2   5       56.54        8.08     26.03 o 
  10   2   5      902.68      935.20     58.92 o 
  11   2   5     2676.68     2762.16     85.88 o 
  12   2   5        6.58       -9.75     39.60 o 
  13   2   5        0.08      -59.04     39.36 o 
  14   2   5      135.45      106.31     52.74 o 
  15   2   5       76.94       40.27     51.95 o 
 -15   3   5       70.97       89.51     69.18 o 
 -14   3   5        0.00      -74.91     51.23 o 
 -13   3   5      199.36       75.01     59.69 o 
 -12   3   5     1419.53     1586.13    102.67 o 
 -11   3   5       17.06      -49.58     41.15 o 
 -10   3   5      599.91      659.14     83.88 o 
  -9   3   5     1330.25     1241.25     77.68 o 
  -8   3   5     1057.72     1013.17     50.31 o 
  -7   3   5     4219.84     4068.55     74.90 o 
  -6   3   5     1566.39     1491.06     44.45 o 
  -5   3   5     1621.48     1458.45     44.05 o 
  -4   3   5     1246.96     1310.26     81.69 o 
  -3   3   5      246.75      189.89     26.33 o 
  -2   3   5    37721.93    39232.68    361.09 o 
  -1   3   5     2813.24     2848.90     68.69 o 
   0   3   5      441.72      450.04     22.58 o 
   1   3   5     8487.86     9141.96    112.14 o 
   2   3   5      255.86      208.60     27.27 o 
   3   3   5    12473.44    13423.79    125.26 o 
   4   3   5     8884.46     9146.57     87.55 o 
   5   3   5      173.38      189.27     23.00 o 
   6   3   5     3234.26     3249.99     53.74 o 
   7   3   5     2485.56     2440.45     48.78 o 
   8   3   5     1880.60     1799.78     44.61 o 
   9   3   5     2538.18     2582.92     63.10 o 
  10   3   5      274.16      226.55     40.47 o 
  11   3   5        0.37      -54.43     36.29 o 
  12   3   5     2613.30     2624.65    104.65 o 
  13   3   5       14.62      -42.88     41.47 o 
  14   3   5      720.41      758.10    107.94 o 
  15   3   5        0.84      -34.55     66.09 o 
 -15   4   5        6.49       20.02     66.69 o 
 -14   4   5     1675.77     1573.06    164.78 o 
 -13   4   5       41.75       59.61     57.33 o 
 -12   4   5      109.84       43.98     54.07 o 
 -11   4   5       17.18      -41.28     41.23 o 
 -10   4   5      581.42      625.59    123.37 o 
  -9   4   5       12.50      -48.06     32.04 o 
  -8   4   5     2295.25     2042.29     71.84 o 
  -7   4   5      596.87      610.09     53.42 o 
  -6   4   5     1690.15     1626.26     51.23 o 
  -5   4   5     4533.71     4955.83    122.08 o 
  -4   4   5     8282.26     8494.99    128.33 o 
  -3   4   5     4151.11     4272.70    251.96 o 
  -2   4   5     3293.43     3264.84     69.20 o 
  -1   4   5        5.27       26.24     15.74 o 
   0   4   5    51389.09    53071.25    469.11 o 
   1   4   5      570.95      556.82     30.91 o 
   2   4   5     8855.28     8022.12    111.18 o 
   3   4   5     1186.01     1064.80     28.36 o 
   4   4   5      643.61      661.31     28.18 o 
   5   4   5      602.17      482.30     39.20 o 
   6   4   5     2860.44     2766.18     49.28 o 
   7   4   5      570.96      596.44     29.04 o 
   8   4   5       17.94       -2.51     19.84 o 
   9   4   5      224.81      242.64     36.91 o 
  10   4   5     8852.98     9128.22    213.64 o 
  11   4   5      404.79      317.73     81.39 o 
  12   4   5      333.23      375.18     86.10 o 
  13   4   5       43.33       -3.33     68.51 o 
  14   4   5        5.42      -48.85     52.87 o 
  15   4   5       25.63       15.74     75.78 o 
 -15   5   5      244.96      211.93     81.41 o 
 -14   5   5        0.64      -32.83     57.00 o 
 -13   5   5      138.37      148.54     65.35 o 
 -12   5   5     1216.81     1254.23    105.01 o 
 -11   5   5      106.35       53.82     55.81 o 
 -10   5   5     1961.96     1980.71    104.30 o 
  -9   5   5      136.94       84.04     48.16 o 
  -8   5   5     1226.15     1116.23     57.27 o 
  -7   5   5      915.12      867.13     49.49 o 
  -6   5   5     3160.18     3324.45     73.13 o 
  -5   5   5      918.97      903.35     44.82 o 
  -4   5   5     1396.60     1305.03     50.83 o 
  -3   5   5      814.86      768.61     39.81 o 
  -2   5   5    17773.32    18464.35    270.67 o 
  -1   5   5     1490.45     1417.70     40.04 o 
   0   5   5     2825.24     2907.75     52.45 o 
   1   5   5      795.48      822.02     37.67 o 
   2   5   5       51.20       62.41     22.40 o 
   3   5   5     1507.84     1484.83     50.67 o 
   4   5   5    10055.45     9913.11    108.07 o 
   5   5   5     2774.61     3089.33     58.61 o 
   6   5   5      102.48       74.41     21.45 o 
   7   5   5       44.99       46.10     21.29 o 
   8   5   5      393.92      382.18     40.80 o 
   9   5   5      127.82      119.36     41.45 o 
  10   5   5      528.68      577.93     89.33 o 
  11   5   5        0.06      -74.34     51.66 o 
  12   5   5     2616.02     3058.39    215.57 o 
  13   5   5        5.71      -23.47     54.12 o 
  14   5   5      712.02      896.83    126.06 o 
 -14   6   5      835.41     1039.58    123.46 o 
 -13   6   5      303.55      387.72     99.78 o 
 -12   6   5      209.12      237.11     72.26 o 
 -11   6   5        6.18      -63.33     42.22 o 
 -10   6   5        0.93      -57.30     38.20 o 
  -9   6   5       75.14      -16.44     52.93 o 
  -8   6   5      158.34      184.63     40.12 o 
  -7   6   5       35.42       20.47     23.91 o 
  -6   6   5     1567.29     1472.54     52.43 o 
  -5   6   5      219.03      192.28     44.73 o 
  -4   6   5     1802.02     1552.24     57.93 o 
  -3   6   5     2214.59     1961.15     63.73 o 
  -2   6   5     1181.85     1066.91     46.07 o 
  -1   6   5      789.94      762.53     33.53 o 
   0   6   5     3223.76     3266.89     60.57 o 
   1   6   5     2006.51     1852.59     68.64 o 
   2   6   5     6093.22     5809.93    103.36 o 
   3   6   5      574.99      568.95     45.38 o 
   4   6   5        8.15      -30.08     20.05 o 
   5   6   5     2721.29     2555.76     72.79 o 
   6   6   5     3387.14     3471.80     85.56 o 
   7   6   5     2522.50     2475.54     74.46 o 
   8   6   5      712.79      823.06     57.08 o 
   9   6   5        2.77      -60.35     44.97 o 
  10   6   5      926.60     1025.13    134.04 o 
  11   6   5       85.21       46.24     59.89 o 
  12   6   5        2.96      -85.22     56.81 o 
  13   6   5       69.26       59.64     73.57 o 
  14   6   5      110.94       18.41     70.12 o 
 -14   7   5       50.76      165.63    111.84 o 
 -13   7   5       91.31       12.59     88.79 o 
 -12   7   5       54.96       -2.49     85.06 o 
 -11   7   5      361.43      410.11     85.27 o 
 -10   7   5       92.50       12.34     48.44 o 
  -9   7   5      624.41      629.30     66.92 o 
  -8   7   5      557.78      676.45     65.74 o 
  -7   7   5     2254.43     2251.70     68.54 o 
  -6   7   5     1062.82      999.62     47.06 o 
  -5   7   5      272.18      284.39     42.21 o 
  -4   7   5       81.25       23.37     26.19 o 
  -3   7   5     3490.67     3547.38     89.06 o 
  -2   7   5     3371.06     3543.00    118.10 o 
  -1   7   5     2559.79     2436.92     58.46 o 
   0   7   5       35.59       19.55     17.92 o 
   1   7   5        9.30       -3.06     15.13 o 
   2   7   5     2517.29     2649.23     72.77 o 
   3   7   5     3192.99     3069.06     79.65 o 
   4   7   5     1208.04     1054.57     50.47 o 
   5   7   5      364.11      372.74     54.92 o 
   6   7   5        0.04      -17.69     24.14 o 
   7   7   5      107.98       76.87     33.98 o 
   8   7   5      194.56      127.84     36.55 o 
   9   7   5      827.14     1023.08     83.93 o 
  10   7   5       20.99      -51.67     51.45 o 
  11   7   5      152.02      130.21     71.70 o 
  12   7   5      547.09      664.75    111.34 o 
  13   7   5      279.10      211.37     84.44 o 
 -13   8   5      185.46      113.76    103.52 o 
 -12   8   5       26.38       21.13     84.31 o 
 -11   8   5       72.39      -24.97     71.72 o 
 -10   8   5       63.91       65.33     52.48 o 
  -9   8   5     2512.51     2797.85    100.36 o 
  -8   8   5     1405.37     1427.90     72.50 o 
  -7   8   5      146.57      203.64     39.11 o 
  -6   8   5      751.77      933.35     83.25 o 
  -5   8   5      244.73      203.13     41.19 o 
  -4   8   5      460.69      392.27     47.72 o 
  -3   8   5     1000.53      937.43     54.42 o 
  -2   8   5      807.37      818.24     50.43 o 
  -1   8   5     2642.78     2641.02     81.61 o 
   0   8   5     2589.56     2336.68     94.90 o 
   1   8   5     6766.37     6756.97    121.66 o 
   2   8   5      211.12      136.11     32.53 o 
   3   8   5     3011.35     3066.79     83.58 o 
   4   8   5      106.76       28.08     28.70 o 
   5   8   5     2942.74     2818.26     83.64 o 
   6   8   5       78.30       81.68     34.24 o 
   7   8   5       45.55      -43.15     28.77 o 
   8   8   5      235.13      244.50     51.89 o 
   9   8   5     1140.77     1191.54    167.70 o 
  10   8   5       13.78      -68.91     52.88 o 
  11   8   5     1839.41     2118.06    167.23 o 
  12   8   5        3.71      -61.86     61.59 o 
  13   8   5        3.61      -73.86     61.89 o 
 -12   9   5        0.10      -70.89     74.60 o 
 -11   9   5      603.86      541.19    151.76 o 
 -10   9   5        0.14      -10.60     49.56 o 
  -9   9   5      532.85      591.48     85.95 o 
  -8   9   5       50.57       15.71     47.81 o 
  -7   9   5     2780.27     2801.45     83.69 o 
  -6   9   5     1228.20     1260.70     67.73 o 
  -5   9   5      449.96      445.01     47.87 o 
  -4   9   5      311.46      296.40     41.42 o 
  -3   9   5      297.29      307.78     82.35 o 
  -2   9   5      273.96      338.39     50.03 o 
  -1   9   5     2168.27     2365.54     85.15 o 
   0   9   5      623.12      668.17     94.30 o 
   1   9   5       18.44      -15.03     24.37 o 
   2   9   5        3.34      -24.20     24.00 o 
   3   9   5     2080.63     2019.24     72.52 o 
   4   9   5      455.21      492.67     52.72 o 
   5   9   5      848.32     1102.68     75.26 o 
   6   9   5     1548.01     1586.84     70.94 o 
   7   9   5      439.09      413.26     53.88 o 
   8   9   5      661.19      634.14     69.36 o 
   9   9   5     1200.41     1146.89    155.12 o 
  10   9   5      541.88      520.66    100.54 o 
  11   9   5       73.90      108.46     79.68 o 
  12   9   5       14.09      -72.75     65.79 o 
 -11  10   5       30.94      -79.25     52.83 o 
 -10  10   5       17.40      -34.58     51.99 o 
  -9  10   5      522.87      591.27     75.64 o 
  -8  10   5      271.16      249.57     56.69 o 
  -7  10   5        0.99      -30.44     30.71 o 
  -6  10   5      794.52      958.13     82.39 o 
  -5  10   5      153.63      131.11     44.46 o 
  -4  10   5     1022.60     1105.30     73.51 o 
  -3  10   5     3034.01     3193.86    153.57 o 
  -2  10   5      882.68     1064.40    101.27 o 
  -1  10   5     1003.82     1007.67     68.31 o 
   0  10   5       20.95      -41.56     30.03 o 
   1  10   5       30.78      -28.10     29.90 o 
   2  10   5       30.66      -41.33     27.56 o 
   3  10   5        6.29      -40.98     27.32 o 
   4  10   5     1561.42     1472.22     76.09 o 
   5  10   5     1435.69     1426.17     68.65 o 
   6  10   5     1854.18     2003.74     80.60 o 
   7  10   5      613.96      687.28     66.26 o 
   8  10   5      292.54      290.48     60.24 o 
   9  10   5        1.62      -60.07     42.44 o 
  10  10   5       91.78        0.05     72.44 o 
  11  10   5      359.89      529.46    186.12 o 
 -10  11   5      241.97      406.60    130.20 o 
  -9  11   5       96.03      162.55     70.93 o 
  -8  11   5      428.43      345.61     78.56 o 
  -7  11   5      133.40      177.99     53.73 o 
  -6  11   5      671.96      800.28    114.03 o 
  -5  11   5       27.27      -43.24     45.24 o 
  -4  11   5       78.97       33.10     48.38 o 
  -3  11   5       18.75      -39.06     45.58 o 
  -2  11   5      914.07      921.79    101.63 o 
  -1  11   5      870.52      868.18    101.19 o 
   0  11   5       87.47       63.84     40.22 o 
   1  11   5       23.54       13.98     35.90 o 
   2  11   5       43.87      -43.44     28.96 o 
   3  11   5      883.00      903.65    105.39 o 
   4  11   5      649.30      641.22     67.07 o 
   5  11   5        3.96       22.25     35.70 o 
   6  11   5      291.01      242.66     63.98 o 
   7  11   5      286.07      356.81     54.83 o 
   8  11   5      223.16      139.61     55.32 o 
   9  11   5      374.68      453.09     76.02 o 
  10  11   5      420.89      527.98    104.82 o 
  -9  12   5       87.80      150.09     74.45 o 
  -8  12   5      904.86     1157.99    122.82 o 
  -7  12   5        0.33      -56.99     74.92 o 
  -6  12   5       86.64       94.24     59.01 o 
  -5  12   5      344.26      272.82    141.40 o 
  -4  12   5      359.58      440.01     84.06 o 
  -3  12   5      207.81      147.08    120.81 o 
  -2  12   5       56.15        6.24     51.05 o 
  -1  12   5       34.12      -28.44     47.90 o 
   0  12   5      453.48      467.38     94.45 o 
   1  12   5      196.84       96.17     65.83 o 
   2  12   5      883.93      971.81     85.05 o 
   3  12   5      199.61      159.29     43.09 o 
   4  12   5       24.83      -17.47     34.76 o 
   5  12   5       55.55        9.43     37.38 o 
   6  12   5     1015.15     1177.17     87.65 o 
   7  12   5       17.21      -22.29     38.36 o 
   8  12   5       32.82       -6.98     47.10 o 
   9  12   5        1.81       -5.49     62.90 o 
  -7  13   5       61.67       84.10     95.19 o 
  -6  13   5      537.68      685.23    103.39 o 
  -5  13   5       35.42      -29.47     54.93 o 
  -4  13   5        2.51      -67.08     44.72 o 
  -3  13   5       11.80      -36.49     53.29 o 
  -2  13   5      259.30      193.17     71.23 o 
  -1  13   5       21.20      -12.26     51.86 o 
   0  13   5       10.36      -59.87     53.89 o 
   1  13   5        7.55       -1.34     51.31 o 
   2  13   5      179.67        1.48     58.51 o 
   3  13   5       62.62      -39.21     53.04 o 
   4  13   5      308.27      454.89     63.34 o 
   5  13   5        9.11      -18.93     39.50 o 
   6  13   5      304.90      238.88     56.68 o 
   7  13   5        0.05      -55.55     41.94 o 
  -5  14   5       96.08       48.64     64.48 o 
  -4  14   5       71.86       21.07     72.78 o 
  -3  14   5       85.00       44.06     65.31 o 
  -2  14   5      260.99      285.41     99.04 o 
  -1  14   5      132.05      133.14     72.66 o 
   0  14   5       68.49      -17.55     62.11 o 
   1  14   5       61.54       -1.24     59.78 o 
   2  14   5       17.50      -14.04     61.17 o 
   3  14   5       83.32       85.85     68.21 o 
   4  14   5      158.45      126.49     83.67 o 
   5  14   5      115.33       86.69     70.20 o 
 -14   0   6     1065.33     1397.39    191.24 o 
 -12   0   6      689.05      749.18    140.66 o 
 -10   0   6      371.93      324.00     93.27 o 
  -8   0   6    26692.14    25667.07    541.93 o 
  -6   0   6      329.93      513.31     71.82 o 
  -4   0   6     2055.40     2237.75     74.17 o 
  -2   0   6    24283.54    24841.27    452.71 o 
   0   0   6    43301.13    44343.12    727.62 o 
   2   0   6    20948.25    21217.60    225.08 o 
   4   0   6      204.97      132.06     27.51 o 
   6   0   6     7896.71     7994.14    132.64 o 
   8   0   6    10645.65    11341.36    174.17 o 
  10   0   6      528.06      465.53     77.16 o 
  12   0   6     4091.87     4039.52    285.26 o 
  14   0   6      230.18      310.18     79.07 o 
 -15   1   6      274.16      247.52     82.99 o 
 -14   1   6      241.36      206.44     75.10 o 
 -13   1   6       52.47       45.54     54.82 o 
 -12   1   6     1695.66     1559.39    103.23 o 
 -11   1   6      412.12      393.12     73.64 o 
 -10   1   6     3639.28     3785.97    415.46 o 
  -9   1   6      126.61      142.29     48.62 o 
  -8   1   6      327.97      451.73     71.41 o 
  -7   1   6      961.07      976.36     47.19 o 
  -6   1   6     4530.12     4343.01     74.62 o 
  -5   1   6      451.25      419.41     53.51 o 
  -4   1   6    20787.51    22920.89    212.91 o 
  -3   1   6      610.42      628.00     36.93 o 
  -2   1   6      302.55      483.97     46.29 o 
  -1   1   6     8057.06     8168.13    408.74 o 
   0   1   6     5820.94     6139.08    127.76 o 
   1   1   6     4386.78     4497.73     73.02 o 
   2   1   6     3619.23     3623.59     50.93 o 
   3   1   6     1639.70     1600.89     35.42 o 
   4   1   6    31656.86    33032.07    230.79 o 
   5   1   6     1365.59     1257.95     41.29 o 
   6   1   6     3719.91     3899.68     62.85 o 
   7   1   6       51.91       35.08     19.03 o 
   8   1   6      226.22      252.04     28.73 o 
   9   1   6      656.27      719.05     54.98 o 
  10   1   6     6761.06     6750.49    128.88 o 
  11   1   6      912.35      996.30     70.70 o 
  12   1   6      122.01       72.66     39.83 o 
  13   1   6       21.11       -1.70     42.21 o 
  14   1   6       79.65       70.40     50.41 o 
  15   1   6       48.10       11.96     55.66 o 
 -15   2   6        6.91       51.48     81.64 o 
 -14   2   6     1094.35     1063.71    121.55 o 
 -13   2   6      313.52      322.12     73.01 o 
 -12   2   6     1029.79     1279.65    139.27 o 
 -11   2   6      582.07      636.16     85.70 o 
 -10   2   6      181.04      274.54     64.32 o 
  -9   2   6      348.02      349.00     78.97 o 
  -8   2   6     7768.48     7622.17    134.70 o 
  -7   2   6      216.91      201.36     28.37 o 
  -6   2   6     4391.05     4426.01     78.62 o 
  -5   2   6      269.07      209.08     25.45 o 
  -4   2   6      992.56      939.01     40.81 o 
  -3   2   6    32085.56    33288.12    321.64 o 
  -2   2   6    11284.45    11831.03    147.03 o 
  -1   2   6     7446.70     7352.01    137.47 o 
   0   2   6     1792.36     1913.34     72.14 o 
   1   2   6    11049.70    11275.89    129.29 o 
   2   2   6     6037.54     6173.66     76.32 o 
   3   2   6     1925.17     1791.88     35.63 o 
   4   2   6      774.70      761.28     26.44 o 
   5   2   6     2564.15     2327.57     45.36 o 
   6   2   6    13990.90    14114.98    130.98 o 
   7   2   6     3339.18     3475.69     60.74 o 
   8   2   6     8885.22     8698.27    103.93 o 
   9   2   6      196.62      169.32     32.13 o 
  10   2   6       34.05      -29.36     27.98 o 
  11   2   6     2496.20     2436.76     82.56 o 
  12   2   6      975.03     1272.57    110.08 o 
  13   2   6       23.55       -3.79     43.73 o 
  14   2   6       49.80      -55.17     45.02 o 
  15   2   6       12.59       -1.99     68.71 o 
 -15   3   6      752.68     1130.02    270.75 o 
 -14   3   6        3.08       27.75     60.52 o 
 -13   3   6        1.39      -46.97     48.97 o 
 -12   3   6      415.82      372.58    114.83 o 
 -11   3   6     1187.83     1053.09    108.20 o 
 -10   3   6     1813.74     1531.44    125.18 o 
  -9   3   6     1422.86     1377.19     84.73 o 
  -8   3   6      170.35      195.38     37.11 o 
  -7   3   6     2657.05     2666.26     63.63 o 
  -6   3   6     2682.94     2777.52     66.82 o 
  -5   3   6     3072.30     3261.56     66.54 o 
  -4   3   6     3797.97     3854.23     80.22 o 
  -3   3   6     1129.32     1227.15     44.81 o 
  -2   3   6     1186.92     1209.76     43.15 o 
  -1   3   6    12548.31    13194.09    157.31 o 
   0   3   6      228.11      188.85     27.35 o 
   1   3   6     2638.89     2417.32     55.90 o 
   2   3   6      299.98      287.53     28.02 o 
   3   3   6      792.52      771.71     28.29 o 
   4   3   6     3460.18     3373.20     50.55 o 
   5   3   6     3938.14     3792.90     57.14 o 
   6   3   6      826.79      817.64     30.56 o 
   7   3   6       72.91       54.63     18.16 o 
   8   3   6      278.14      245.32     26.72 o 
   9   3   6     3484.49     3508.22     75.64 o 
  10   3   6     2737.20     2814.13    166.70 o 
  11   3   6      746.04      853.45     81.45 o 
  12   3   6      271.54      307.84     58.97 o 
  13   3   6      973.92     1257.79    128.78 o 
  14   3   6       16.79      -54.44     63.13 o 
  15   3   6     1427.17     1579.25    248.66 o 
 -15   4   6        0.83      -24.50     59.14 o 
 -14   4   6       22.01       -3.07     58.92 o 
 -13   4   6      671.65      645.54    100.15 o 
 -12   4   6       11.23      -21.37     47.80 o 
 -11   4   6       37.27      -50.24     56.67 o 
 -10   4   6      491.14      522.97    131.48 o 
  -9   4   6     2343.17     2514.83    111.89 o 
  -8   4   6      304.11      278.20     60.14 o 
  -7   4   6     3761.02     3620.73     76.43 o 
  -6   4   6      621.92      700.72     41.75 o 
  -5   4   6      125.06       89.31     28.04 o 
  -4   4   6       31.83        8.33     20.78 o 
  -3   4   6    13632.48    13586.92    264.11 o 
  -2   4   6     1512.51     1606.33     50.66 o 
  -1   4   6      387.37      520.64     59.60 o 
   0   4   6      323.23      302.49     23.38 o 
   1   4   6     2407.62     1939.38     37.34 o 
   2   4   6     3766.13     4178.84     79.80 o 
   3   4   6    29783.75    29749.93    260.06 o 
   4   4   6      423.21      373.89     37.81 o 
   5   4   6     2054.50     2118.75     41.16 o 
   6   4   6      646.41      579.02     28.54 o 
   7   4   6     1610.03     1516.95     40.28 o 
   8   4   6     1201.31     1287.98     45.80 o 
   9   4   6      122.28       86.23     46.61 o 
  10   4   6        0.18      -44.33     51.75 o 
  11   4   6     4319.16     4247.11    169.33 o 
  12   4   6        8.38      -16.55     50.79 o 
  13   4   6      563.08      613.19    101.04 o 
  14   4   6        6.54      -19.59     91.14 o 
 -14   5   6      352.46      266.22     79.83 o 
 -13   5   6        3.57      -46.11     53.51 o 
 -12   5   6       22.39      -41.43     49.72 o 
 -11   5   6      957.17     1065.84    107.90 o 
 -10   5   6      667.74      841.02     93.39 o 
  -9   5   6      643.59      653.24     82.88 o 
  -8   5   6      275.57      272.02     43.74 o 
  -7   5   6     3536.34     3326.58     76.23 o 
  -6   5   6      706.09      801.27     66.88 o 
  -5   5   6     4191.90     4241.85    120.10 o 
  -4   5   6      211.35      158.62     30.84 o 
  -3   5   6       37.74       25.87     21.14 o 
  -2   5   6     3481.31     3555.48     79.27 o 
  -1   5   6    25356.92    27229.52    281.34 o 
   0   5   6     2471.67     2406.98     48.72 o 
   1   5   6       53.60       83.66     23.40 o 
   2   5   6     4884.02     4694.39     89.56 o 
   3   5   6     3359.76     3245.67     75.57 o 
   4   5   6      826.36      777.61     44.60 o 
   5   5   6     9227.71     9287.67    111.57 o 
   6   5   6       23.15       14.86     25.07 o 
   7   5   6        3.65        0.12     22.46 o 
   8   5   6      697.95      570.06     54.37 o 
   9   5   6     3332.59     3334.34    106.81 o 
  10   5   6      348.69      317.28     80.48 o 
  11   5   6      260.52      366.97     85.58 o 
  12   5   6        7.05      -86.12     57.42 o 
  13   5   6      838.95      977.71    120.44 o 
  14   5   6       65.83       13.80     66.33 o 
 -14   6   6       35.95       53.32     72.36 o 
 -13   6   6      403.03      400.48     88.62 o 
 -12   6   6      119.82      140.45     59.91 o 
 -11   6   6      436.61      441.80    162.75 o 
 -10   6   6      572.92      654.99     87.27 o 
  -9   6   6      120.67       77.17     52.27 o 
  -8   6   6      704.66      786.69     78.95 o 
  -7   6   6      320.55      272.14     44.13 o 
  -6   6   6      385.46      445.89     72.44 o 
  -5   6   6     2328.68     2224.24     72.33 o 
  -4   6   6     5295.63     5229.41    108.95 o 
  -3   6   6    15475.19    14866.02    197.83 o 
  -2   6   6     6076.75     5762.05    107.34 o 
  -1   6   6     2363.15     2262.41     64.78 o 
   0   6   6     1136.05     1076.41     33.84 o 
   1   6   6     2296.96     2221.65     63.83 o 
   2   6   6      218.16       70.58     25.92 o 
   3   6   6     3016.63     2830.95     74.55 o 
   4   6   6      417.95      495.55     44.58 o 
   5   6   6     1827.59     1857.70     64.38 o 
   6   6   6     1160.83     1129.70     52.44 o 
   7   6   6       50.16       70.03     30.06 o 
   8   6   6      304.66      312.81     43.71 o 
   9   6   6      904.02      939.83     73.83 o 
  10   6   6       73.38       49.50     59.21 o 
  11   6   6     2685.60     2845.76    200.95 o 
  12   6   6      344.21      325.71    105.12 o 
  13   6   6      131.00      169.12     77.23 o 
  14   6   6        3.82       -1.49     66.25 o 
 -13   7   6       25.67        0.71     54.09 o 
 -12   7   6      257.54      274.64     78.31 o 
 -11   7   6       60.30       28.72     54.96 o 
 -10   7   6       50.05       25.35     48.37 o 
  -9   7   6        7.38      -19.58     36.60 o 
  -8   7   6      315.19      458.82     58.68 o 
  -7   7   6     1260.33     1202.70     54.04 o 
  -6   7   6     1296.99     1276.19     81.05 o 
  -5   7   6      217.96      147.90     39.39 o 
  -4   7   6      640.31      735.71     56.97 o 
  -3   7   6      302.12      309.62     40.66 o 
  -2   7   6     4649.90     4418.10     96.54 o 
  -1   7   6     1148.50     1106.66     40.77 o 
   0   7   6     4646.20     4730.51    124.81 o 
   1   7   6     2822.17     2766.94     74.57 o 
   2   7   6     1148.77      916.10     47.07 o 
   3   7   6      192.33      139.65     32.72 o 
   4   7   6     4069.45     4054.32     95.59 o 
   5   7   6      359.98      313.81     42.17 o 
   6   7   6       24.15      -36.86     24.57 o 
   7   7   6      666.90      603.60     63.16 o 
   8   7   6      510.93      484.26     51.88 o 
   9   7   6     1235.24     1548.89    131.76 o 
  10   7   6     1433.79     1223.91    240.44 o 
  11   7   6      187.16      250.36     91.78 o 
  12   7   6      494.94      555.79    104.05 o 
  13   7   6       86.88       41.36     69.60 o 
 -13   8   6       20.53       10.67     94.77 o 
 -12   8   6       18.91       58.06     83.46 o 
 -11   8   6       42.38       14.82     52.61 o 
 -10   8   6        0.51      -64.04     63.39 o 
  -9   8   6       74.22      -65.61     45.41 o 
  -8   8   6     3071.52     3036.22    101.98 o 
  -7   8   6      650.57      771.25     58.65 o 
  -6   8   6      500.69      537.07     81.31 o 
  -5   8   6     1426.15     1414.20     66.42 o 
  -4   8   6      278.15      211.47     41.70 o 
  -3   8   6     3706.69     3665.06    104.41 o 
  -2   8   6     2085.53     2064.35    100.23 o 
  -1   8   6      541.84      675.17     58.13 o 
   0   8   6     1867.40     1744.60     73.06 o 
   1   8   6        1.32      -17.60     22.44 o 
   2   8   6     4615.63     4727.89    104.75 o 
   3   8   6      119.42       54.05     30.94 o 
   4   8   6     1176.23     1183.29     57.80 o 
   5   8   6      659.57      666.63     60.66 o 
   6   8   6      487.23      451.73     51.14 o 
   7   8   6      139.21      109.14     37.37 o 
   8   8   6      626.40      683.62     76.38 o 
   9   8   6       21.42       -4.26     45.01 o 
  10   8   6      228.65      232.36     93.27 o 
  11   8   6      241.82      188.14     86.00 o 
  12   8   6      913.34     1023.81    132.59 o 
 -12   9   6      175.35      114.40    101.81 o 
 -11   9   6      123.30      108.21    102.24 o 
  -9   9   6      415.49      452.26     79.74 o 
  -8   9   6        0.38       23.01     38.44 o 
  -7   9   6       15.75      -43.50     29.00 o 
  -6   9   6      469.25      510.68     57.81 o 
  -5   9   6      116.39       66.73     37.05 o 
  -4   9   6     3074.38     3097.26    128.98 o 
  -3   9   6      755.53      856.47     88.16 o 
  -2   9   6     2654.38     2688.75    170.97 o 
  -1   9   6       25.57      -12.28     27.71 o 
   0   9   6      241.94      226.37     44.07 o 
   1   9   6      170.74      121.25     39.62 o 
   2   9   6        6.33      -33.18     26.98 o 
   3   9   6        8.14      -41.77     27.85 o 
   4   9   6     3921.96     4014.48    104.26 o 
   5   9   6       59.12       50.79     35.82 o 
   6   9   6      477.26      486.28     73.26 o 
   7   9   6      293.02      269.86     47.90 o 
   8   9   6       47.04        4.85     45.64 o 
   9   9   6      298.77      322.09     95.89 o 
  10   9   6     1246.27     1754.70    154.31 o 
  11   9   6      157.01      177.44     81.79 o 
  12   9   6       50.97      -22.90     60.68 o 
 -11  10   6       10.23      -28.63     63.82 o 
 -10  10   6        0.41      -45.68     52.77 o 
  -9  10   6       97.73       89.73     50.16 o 
  -8  10   6      330.25      490.71     69.29 o 
  -7  10   6      172.05      126.58     44.84 o 
  -6  10   6        8.42      -46.41     34.84 o 
  -5  10   6       29.37      -27.85     34.89 o 
  -4  10   6      504.48      513.69     62.65 o 
  -3  10   6     2398.66     2301.90    119.38 o 
  -2  10   6     1100.62     1283.71    127.53 o 
  -1  10   6       10.21      -55.92     37.28 o 
   0  10   6       20.27      -33.02     29.77 o 
   1  10   6      219.96      182.85     99.34 o 
   2  10   6     1771.90     1676.39     80.59 o 
   3  10   6      169.13      140.53     42.26 o 
   4  10   6       46.97       13.01     33.62 o 
   5  10   6      867.96      981.10     73.16 o 
   6  10   6     2506.20     2580.70     91.23 o 
   7  10   6     1213.62     1290.06    106.66 o 
   8  10   6      752.31      910.14    116.12 o 
   9  10   6      445.69      527.94     75.26 o 
  10  10   6       65.10       16.02     63.43 o 
  11  10   6       63.52      -27.03     67.29 o 
 -10  11   6       70.14       82.60     97.12 o 
  -9  11   6      378.15      478.52     89.50 o 
  -8  11   6      184.02      214.28     70.92 o 
  -7  11   6        0.82      -45.80     41.60 o 
  -6  11   6      740.53      793.75    144.43 o 
  -5  11   6      288.44      287.89     72.81 o 
  -4  11   6        0.95      -48.37     41.53 o 
  -3  11   6        0.14      -44.55     43.03 o 
  -2  11   6     1407.59     1308.08    107.45 o 
  -1  11   6      347.77      384.93     90.18 o 
   0  11   6       49.22       12.74     36.96 o 
   1  11   6       88.52       35.27     38.56 o 
   2  11   6      163.96      101.63     39.63 o 
   3  11   6      102.07       70.36     42.69 o 
   4  11   6      264.22      241.11     47.57 o 
   5  11   6     1521.06     1549.59     74.88 o 
   6  11   6       15.34      -36.50     33.70 o 
   7  11   6        1.02       -1.39     38.24 o 
   8  11   6       84.97       65.19     51.61 o 
   9  11   6      202.22      186.14     65.20 o 
  10  11   6      283.43      371.21    107.57 o 
  -9  12   6      611.97      906.15    130.20 o 
  -8  12   6        6.36      -26.47     87.94 o 
  -7  12   6      887.60     1109.46    172.46 o 
  -6  12   6       61.03       47.00     56.76 o 
  -5  12   6      166.82      136.15     63.60 o 
  -4  12   6       32.53      -36.28     48.24 o 
  -3  12   6      186.30      152.16     64.44 o 
  -2  12   6       52.41      -44.34     42.67 o 
  -1  12   6      422.84      330.56    170.01 o 
   0  12   6       42.64      -63.44     42.30 o 
   1  12   6     1204.60     1230.43     85.64 o 
   2  12   6       12.48        4.81     38.38 o 
   3  12   6     1121.60     1307.54    127.70 o 
   4  12   6      116.50       42.01     38.60 o 
   5  12   6      195.89      258.20     53.81 o 
   6  12   6       86.53       86.96     46.94 o 
   7  12   6      218.70      243.72     54.13 o 
   8  12   6       69.45      -24.19     63.52 o 
  -7  13   6       19.54      -57.20     82.17 o 
  -6  13   6       46.98       14.28    145.46 o 
  -5  13   6      130.87       51.25     64.60 o 
  -4  13   6       45.76       19.72     51.08 o 
  -3  13   6      221.71      145.20     71.92 o 
  -2  13   6       16.93      -11.71     51.79 o 
  -1  13   6      434.63      396.34     84.82 o 
   0  13   6        4.18      -45.86     51.05 o 
   1  13   6       17.07       -3.95     55.25 o 
   2  13   6      248.83      178.27     72.13 o 
   3  13   6      468.57      592.50     76.10 o 
   4  13   6       18.14      -36.83     40.56 o 
   5  13   6      961.41     1053.73     84.65 o 
   6  13   6        8.14       17.82     43.47 o 
   7  13   6        5.01      -59.41     39.61 o 
  -5  14   6       29.60      -80.67     80.25 o 
  -4  14   6      187.36      181.72     74.49 o 
  -3  14   6      226.41      187.73     73.85 o 
  -2  14   6      771.37      749.07    111.30 o 
  -1  14   6        0.08      -66.29     50.40 o 
   0  14   6       25.51       15.38    111.31 o 
   1  14   6       44.26        3.29     53.70 o 
   2  14   6       36.01      -52.76     57.05 o 
   3  14   6      134.39      100.92     69.37 o 
   4  14   6       26.53       47.11     60.99 o 
 -15   0   7      306.53      172.03    111.84 o 
 -13   0   7      741.06      781.41    138.31 o 
 -11   0   7     5937.50     6185.08    271.71 o 
  -9   0   7       26.97       -2.35     57.20 o 
  -7   0   7     5808.57     5617.69    127.36 o 
  -5   0   7     8219.63     8546.58    162.52 o 
  -3   0   7    13388.44    13480.69    303.73 o 
  -1   0   7     8401.99     8005.73    225.61 o 
   1   0   7       39.00      217.71     62.96 o 
   3   0   7    63004.32    63743.02    565.05 o 
   5   0   7     6585.33     6303.73    116.49 o 
   7   0   7      527.77      613.07     52.37 o 
   9   0   7     7581.99     8131.83    194.69 o 
  11   0   7       17.63      -19.60     47.50 o 
  13   0   7      170.25       71.91     94.55 o 
  15   0   7       91.84      -67.87     93.49 o 
 -15   1   7     1104.21     1117.80    196.05 o 
 -14   1   7       42.45       12.16     58.38 o 
 -13   1   7       65.73       13.39     56.56 o 
 -12   1   7      371.45      208.82     67.73 o 
 -11   1   7       75.33       10.76     77.80 o 
 -10   1   7     1170.69     1326.40    150.90 o 
  -9   1   7    12902.21    12494.15    993.99 o 
  -8   1   7      187.45      162.24     34.86 o 
  -7   1   7        1.15      -13.97     18.52 o 
  -6   1   7       37.00       -5.28     16.59 o 
  -5   1   7      262.34      226.07     28.64 o 
  -4   1   7     2466.68     2585.04     67.92 o 
  -3   1   7    23141.74    23714.43    256.74 o 
  -2   1   7     1058.61      967.12     69.90 o 
  -1   1   7     5447.93     5401.05    220.59 o 
   0   1   7     4082.69     3812.94    147.27 o 
   1   1   7     2500.76     2605.77     68.92 o 
   2   1   7     3120.27     2989.48     48.80 o 
   3   1   7      413.84      514.88     27.91 o 
   4   1   7      409.37      437.75     28.88 o 
   5   1   7    31212.88    31993.26    235.13 o 
   6   1   7     2113.91     2274.88     50.33 o 
   7   1   7     8536.17     8761.45    105.23 o 
   8   1   7      188.15      186.82     28.27 o 
   9   1   7      258.03      164.36     33.38 o 
  10   1   7     1339.21     1316.72     62.18 o 
  11   1   7     1892.76     1779.80     73.38 o 
  12   1   7        1.60      -32.83     35.86 o 
  13   1   7        3.62      -64.20     42.80 o 
  14   1   7       21.79      -52.82     49.89 o 
  15   1   7      653.23      959.64    101.92 o 
 -15   2   7        5.22      -80.68     56.14 o 
 -14   2   7      182.64      183.02    101.60 o 
 -13   2   7     1653.96     1782.98    115.82 o 
 -12   2   7      227.09      150.90     85.06 o 
 -11   2   7     3571.72     3443.45    143.59 o 
 -10   2   7      640.80      676.32     86.94 o 
  -9   2   7      664.13      655.70     82.17 o 
  -8   2   7     3493.55     3593.93     92.53 o 
  -7   2   7      215.63      159.37     28.14 o 
  -6   2   7      456.63      490.31     71.13 o 
  -5   2   7      488.20      505.91     75.80 o 
  -4   2   7       15.75        9.66     19.87 o 
  -3   2   7      553.70      496.69     40.01 o 
  -2   2   7    15460.52    15780.92    208.12 o 
  -1   2   7      404.85      637.50     54.31 o 
   0   2   7     5714.75     6008.57    130.59 o 
   1   2   7     6921.25     7126.03    102.12 o 
   2   2   7     1201.53     1080.95     40.13 o 
   3   2   7    22328.04    22761.14    173.61 o 
   4   2   7     3606.10     3443.77     55.37 o 
   5   2   7      116.06       82.03     19.58 o 
   6   2   7     2687.51     2499.42     51.37 o 
   7   2   7      586.73      547.45     34.97 o 
   8   2   7      835.46      897.15     42.06 o 
   9   2   7     2176.02     2192.09     63.07 o 
  10   2   7     1127.80     1099.75     61.67 o 
  11   2   7        3.44      -38.21     38.87 o 
  12   2   7     1874.96     1881.87     97.94 o 
  13   2   7      120.68       72.62     64.86 o 
  14   2   7      723.38      786.42    115.76 o 
  15   2   7        2.54       49.06     67.16 o 
 -15   3   7      223.45      228.05     77.76 o 
 -14   3   7      386.35      385.11     90.71 o 
 -13   3   7      198.64      186.39     68.12 o 
 -12   3   7       93.32       60.00     53.18 o 
 -11   3   7      325.17      349.18     76.86 o 
 -10   3   7      743.19      864.60     95.60 o 
  -9   3   7     4173.51     3908.03    271.82 o 
  -8   3   7      999.73      952.41     52.15 o 
  -7   3   7      200.90      137.00     28.29 o 
  -6   3   7     3972.97     3958.32     79.29 o 
  -5   3   7      339.36      430.02     39.72 o 
  -4   3   7    10937.39    11066.12    154.35 o 
  -3   3   7     1821.55     1780.58     55.84 o 
  -2   3   7     2797.22     2824.78     68.17 o 
  -1   3   7     2559.39     2360.48     59.60 o 
   0   3   7     8355.61     8874.49    140.53 o 
   1   3   7     3356.74     2998.55     77.51 o 
   2   3   7    13233.55    13368.87    157.40 o 
   3   3   7      712.75      712.97     28.85 o 
   4   3   7     3448.98     3489.55     54.40 o 
   5   3   7     5921.44     5948.89     75.86 o 
   6   3   7     1659.86     1552.73     40.16 o 
   7   3   7      672.12      619.99     36.49 o 
   8   3   7      258.75      215.56     26.36 o 
   9   3   7       22.79      -17.91     29.40 o 
  10   3   7     3682.83     3761.92    115.97 o 
  11   3   7      421.93      485.20     66.08 o 
  12   3   7      178.39      107.57     65.10 o 
  13   3   7       14.19      -15.19     58.41 o 
  14   3   7       19.59      -51.20     62.96 o 
 -15   4   7       21.92      -69.51     61.67 o 
 -14   4   7        0.67      -17.99     58.29 o 
 -13   4   7       17.00      -51.44     48.82 o 
 -12   4   7      529.59      544.38     90.75 o 
 -11   4   7       85.61      116.31     54.21 o 
 -10   4   7      954.32      921.14    100.05 o 
  -9   4   7      183.51      130.44     55.00 o 
  -8   4   7     7936.74     8279.69    155.37 o 
  -7   4   7        0.11      -25.97     20.61 o 
  -6   4   7     5374.51     5248.18     94.43 o 
  -5   4   7      343.82      405.05     40.02 o 
  -4   4   7     1144.02     1127.35     48.36 o 
  -3   4   7      103.83       48.71     25.92 o 
  -2   4   7    29726.21    30846.13    314.07 o 
  -1   4   7      150.50      158.64     25.15 o 
   0   4   7      252.20      237.67     34.35 o 
   1   4   7        4.40       21.63     42.07 o 
   2   4   7       27.51      -19.88     18.50 o 
   3   4   7     1334.34     1310.17     48.90 o 
   4   4   7    11866.92    11889.48    127.96 o 
   5   4   7     2525.73     2510.45     46.48 o 
   6   4   7     2667.81     2671.18     53.00 o 
   7   4   7      157.54      105.29     30.40 o 
   8   4   7     3144.86     3216.43     71.22 o 
   9   4   7       24.85      -11.70     38.42 o 
  10   4   7     2593.48     2343.60    127.07 o 
  11   4   7      580.31      436.98     90.18 o 
  12   4   7     1849.23     1990.36    124.76 o 
  13   4   7       37.29      -12.67     72.14 o 
  14   4   7      990.15     1174.58    208.21 o 
 -14   5   7      412.68      346.93     89.98 o 
 -13   5   7        9.27      -80.00     53.33 o 
 -12   5   7      112.59       68.80     59.16 o 
 -11   5   7       11.12       55.07     59.55 o 
 -10   5   7      546.75      598.25     87.38 o 
  -9   5   7      396.56      247.16     64.79 o 
  -8   5   7      343.29      300.75     47.45 o 
  -7   5   7      728.56      750.11     56.47 o 
  -6   5   7     2530.65     2350.99     73.75 o 
  -5   5   7      217.85      196.09     34.19 o 
  -4   5   7     6189.89     5859.12    113.63 o 
  -3   5   7     1672.16     1592.34     68.59 o 
  -2   5   7     2136.33     2148.71     81.65 o 
  -1   5   7     2818.31     2725.15     66.68 o 
   0   5   7     6369.11     6769.37     93.52 o 
   1   5   7     1515.64     1269.52     39.62 o 
   2   5   7    10562.22     9859.72    140.57 o 
   3   5   7     1438.85     1273.15     50.70 o 
   4   5   7     6542.98     6729.32    117.00 o 
   5   5   7      132.60      102.22     28.69 o 
   6   5   7     1641.09     1698.78     60.37 o 
   7   5   7     1215.00     1114.12     53.96 o 
   8   5   7      672.30      753.13     65.10 o 
   9   5   7      707.89      628.51     70.22 o 
  10   5   7     3826.01     3845.94    159.20 o 
  11   5   7      555.33      525.55     89.24 o 
  12   5   7      282.14      395.40     91.08 o 
  13   5   7       28.27       74.84     75.33 o 
  14   5   7       10.62      -44.97     70.93 o 
 -14   6   7       50.22       67.61     68.55 o 
 -13   6   7      237.88      199.69     94.66 o 
 -12   6   7      284.85      326.07     75.48 o 
 -11   6   7      111.45      142.63     64.35 o 
 -10   6   7      869.19      852.33     98.18 o 
  -9   6   7      126.64       84.25     53.35 o 
  -8   6   7     2466.18     2277.55     85.51 o 
  -7   6   7      860.38      882.91     50.61 o 
  -6   6   7       84.95       44.27     29.41 o 
  -5   6   7      365.65      356.26     54.16 o 
  -4   6   7      201.83      180.85     35.83 o 
  -3   6   7     5429.48     5556.78    226.40 o 
  -2   6   7    12206.13    12305.58    216.45 o 
  -1   6   7     4661.80     4485.81     88.86 o 
   0   6   7     3125.14     3232.14     60.32 o 
   1   6   7      739.40      747.50     47.27 o 
   2   6   7      149.18      109.87     28.58 o 
   3   6   7     5044.95     5160.19    103.93 o 
   4   6   7     2683.59     2670.85     75.89 o 
   5   6   7       76.33       12.04     25.67 o 
   6   6   7     1688.54     1656.16     73.30 o 
   7   6   7       46.64       38.45     34.14 o 
   8   6   7     2108.28     2018.25     73.97 o 
   9   6   7     1509.81     1387.03     78.24 o 
  10   6   7       60.11      -20.59     70.33 o 
  11   6   7      315.29      449.21     90.74 o 
  12   6   7      810.96     1038.12    125.23 o 
  13   6   7      643.35      730.23    108.82 o 
 -13   7   7        6.42       27.70     58.33 o 
 -12   7   7       75.80       47.01     62.45 o 
 -11   7   7       42.93      -33.72     52.08 o 
 -10   7   7      142.58      155.66     61.74 o 
  -9   7   7     2370.00     2331.49    115.11 o 
  -8   7   7      177.42      167.38     44.59 o 
  -7   7   7     1471.51     1346.04     70.09 o 
  -6   7   7      606.75      513.66     55.32 o 
  -5   7   7      960.54      961.65     58.13 o 
  -4   7   7     1350.51     1328.42     60.70 o 
  -3   7   7     7796.34     7796.98    140.80 o 
  -2   7   7        0.48      -26.96     23.20 o 
  -1   7   7      845.60      779.71     71.69 o 
   0   7   7      418.88      376.96     76.42 o 
   1   7   7     1893.24     1843.91     64.27 o 
   2   7   7     1069.28      941.76     47.87 o 
   3   7   7      478.04      465.75     45.49 o 
   4   7   7       16.97      -13.00     25.07 o 
   5   7   7     2441.79     2400.89     77.17 o 
   6   7   7       19.52       -5.35     26.68 o 
   7   7   7      872.17      952.88     65.80 o 
   8   7   7      147.99      183.97     43.08 o 
   9   7   7      493.36      404.85     89.49 o 
  10   7   7     1334.02     1439.34    134.70 o 
  11   7   7     1300.40     1321.39    190.60 o 
  12   7   7      236.75      154.49     77.96 o 
  13   7   7       57.70      -11.73     62.90 o 
 -13   8   7       84.87      113.34    100.32 o 
 -12   8   7       24.37       14.33     60.70 o 
 -11   8   7      405.35      542.15     91.69 o 
 -10   8   7       51.36       26.65     67.77 o 
  -9   8   7      658.03      654.90     72.06 o 
  -8   8   7      395.33      364.71     59.15 o 
  -7   8   7     3818.70     3830.31     96.08 o 
  -6   8   7      859.27      802.99     79.80 o 
  -5   8   7     1595.99     1521.09     69.35 o 
  -4   8   7      706.56      604.98     57.11 o 
  -3   8   7     2131.41     2141.77    111.84 o 
  -2   8   7     1336.44     1278.32     82.86 o 
  -1   8   7     2109.70     1948.14     99.28 o 
   0   8   7     3149.89     3111.00     98.37 o 
   1   8   7      143.70      124.21     37.71 o 
   2   8   7        6.15      -28.78     25.11 o 
   3   8   7     7629.95     7881.89    146.03 o 
   4   8   7        5.68      -18.57     27.44 o 
   5   8   7       82.85      103.26     35.24 o 
   6   8   7       71.05        4.82     30.93 o 
   7   8   7      669.01      813.02     66.66 o 
   8   8   7        8.80       -9.29     33.99 o 
   9   8   7     1736.88     1820.03     92.85 o 
  10   8   7       37.23       -6.27     62.75 o 
  11   8   7      422.13      338.69     92.19 o 
  12   8   7      113.58      -22.70     56.31 o 
 -12   9   7        1.12      -24.12     78.12 o 
 -11   9   7       30.72      -51.65     83.46 o 
 -10   9   7      204.61      151.33     95.19 o 
  -9   9   7     1587.21     1656.78     85.78 o 
  -8   9   7     1183.78     1178.77     75.11 o 
  -7   9   7       30.93       23.94     40.07 o 
  -6   9   7      247.36      244.17     49.92 o 
  -5   9   7       95.64      119.89     55.09 o 
  -4   9   7       95.78      125.24     54.73 o 
  -3   9   7     1228.06     1208.53     85.28 o 
  -2   9   7      671.60      673.88     81.11 o 
  -1   9   7      772.91      928.58     92.72 o 
   0   9   7     1170.54     1115.47     67.26 o 
   1   9   7      483.97      537.20     60.87 o 
   2   9   7      597.47      580.39     55.96 o 
   3   9   7      144.66      100.70     36.44 o 
   4   9   7      132.28       76.74     57.15 o 
   5   9   7     5104.02     5267.47    124.05 o 
   6   9   7       14.69      -30.96     32.65 o 
   7   9   7      228.21      217.23     46.46 o 
   8   9   7        0.97      -19.14     43.04 o 
   9   9   7       44.91      -24.06     49.94 o 
  10   9   7      215.20      119.61     74.81 o 
  11   9   7      767.06     1052.16    132.40 o 
 -11  10   7      224.35       59.98     82.60 o 
 -10  10   7       71.98       34.79     80.47 o 
  -9  10   7        2.16       31.59     80.68 o 
  -8  10   7      116.28      156.67     95.83 o 
  -7  10   7      502.19      650.84    118.35 o 
  -6  10   7        3.07      -13.89     43.89 o 
  -5  10   7        3.85       -6.53     43.67 o 
  -4  10   7        1.87      -28.00     43.22 o 
  -3  10   7     2194.56     2064.44    113.44 o 
  -2  10   7     2318.55     2268.39    119.44 o 
  -1  10   7     1151.86     1244.50     91.95 o 
   0  10   7        3.68      -37.30     36.26 o 
   1  10   7       32.30      -34.10     33.53 o 
   2  10   7        2.34      -36.77     29.88 o 
   3  10   7     2453.47     2472.25     88.20 o 
   4  10   7     1084.58     1210.65     74.76 o 
   5  10   7       69.11       18.78     35.01 o 
   6  10   7       93.79       66.82     40.03 o 
   7  10   7      435.76      455.69     58.98 o 
   8  10   7       28.85      -23.71     43.20 o 
   9  10   7      851.01      877.02     91.73 o 
  10  10   7      250.67      290.39     94.59 o 
  11  10   7        7.77        2.44     68.30 o 
 -10  11   7      288.71      422.61    132.76 o 
  -9  11   7      347.34      370.17     86.18 o 
  -8  11   7      182.96      256.24     77.21 o 
  -7  11   7        0.66      -25.26     42.24 o 
  -6  11   7        1.68      -44.86     45.55 o 
  -5  11   7      152.50      114.80     61.72 o 
  -4  11   7      649.14      685.13    193.70 o 
  -3  11   7      128.29       54.20     52.56 o 
  -2  11   7       17.59      -19.83     43.96 o 
  -1  11   7      602.68      528.69     86.63 o 
   0  11   7     1139.50     1238.32     83.12 o 
   1  11   7     1502.79     1434.22     91.08 o 
   2  11   7      619.51      704.72     96.10 o 
   3  11   7      135.62       90.16     40.09 o 
   4  11   7      490.88      492.27     59.55 o 
   5  11   7        2.67        5.81     35.89 o 
   6  11   7      895.05     1052.38    120.03 o 
   7  11   7        1.26      -52.73     35.15 o 
   8  11   7      247.99      244.92     65.43 o 
   9  11   7      164.52       94.00     59.93 o 
  -9  12   7        0.41      -17.18     64.90 o 
  -8  12   7      568.28      662.95    149.41 o 
  -7  12   7       21.06      140.66    100.74 o 
  -6  12   7      429.73      408.48     86.86 o 
  -5  12   7        0.50      -68.07     45.38 o 
  -4  12   7      269.79      204.65     67.26 o 
  -3  12   7        3.70      -58.58     47.80 o 
  -2  12   7      218.58      156.59     65.19 o 
  -1  12   7       27.12       70.68     57.64 o 
   0  12   7      170.87      149.94     52.03 o 
   1  12   7       69.87       25.86     41.09 o 
   2  12   7      719.95      842.23     83.48 o 
   3  12   7       37.68       50.90     40.37 o 
   4  12   7     1382.81     1465.03     92.80 o 
   5  12   7        1.87      -42.21     36.23 o 
   6  12   7       55.98       17.92     39.95 o 
   7  12   7       97.98      -12.23     45.11 o 
   8  12   7      237.91      252.96     68.39 o 
  -7  13   7        2.25      -21.13     81.75 o 
  -6  13   7        2.78      -28.25     60.19 o 
  -5  13   7       12.39        9.02     60.79 o 
  -4  13   7      346.67      170.25     71.61 o 
  -3  13   7      220.62      121.46     69.33 o 
  -2  13   7        3.42      -20.62     52.23 o 
  -1  13   7       39.37       11.77     59.25 o 
   0  13   7      453.16      319.86     82.71 o 
   1  13   7      115.49       69.28     58.06 o 
   2  13   7      200.00      214.52     58.62 o 
   3  13   7      211.92      208.53     59.10 o 
   4  13   7      881.31      995.46     85.26 o 
   5  13   7       30.32      -32.30     42.20 o 
   6  13   7      668.07      791.90    102.00 o 
  -4  14   7        2.85        1.69     64.05 o 
  -3  14   7      196.82       95.79     67.70 o 
  -2  14   7      436.17      536.69     99.91 o 
  -1  14   7      308.45      363.64     96.90 o 
   0  14   7       72.77      -12.65     54.31 o 
   1  14   7      159.17       56.75     68.83 o 
   2  14   7       88.20      -14.51     58.36 o 
   3  14   7        3.91      -26.67     58.53 o 
   4  14   7      238.46      199.39     78.04 o 
 -14   0   8      288.66      321.87    108.43 o 
 -12   0   8        2.20      -27.96     69.15 o 
 -10   0   8     2885.26     2730.12    176.94 o 
  -8   0   8      127.76       95.29     44.82 o 
  -6   0   8     2479.20     2380.56     85.76 o 
  -4   0   8     5327.56     5387.50    131.50 o 
  -2   0   8    16522.89    15887.23    357.73 o 
   0   0   8    21414.29    20891.98    440.33 o 
   2   0   8     6157.16     6115.83    109.17 o 
   4   0   8    26425.25    26500.53    386.91 o 
   6   0   8     3555.51     3636.00     92.87 o 
   8   0   8      538.96      596.75     76.12 o 
  10   0   8     2041.07     2162.95    107.81 o 
  12   0   8       48.86       32.72     53.35 o 
  14   0   8      412.97      954.72    169.26 o 
 -15   1   8       43.24       99.85     69.79 o 
 -14   1   8     1380.28     1458.44    203.20 o 
 -13   1   8       24.79      -15.64     56.34 o 
 -12   1   8     1360.08     1267.77    179.93 o 
 -11   1   8        1.13       -1.01     53.27 o 
 -10   1   8      528.46      553.62     82.55 o 
  -9   1   8      484.12      649.61    140.02 o 
  -8   1   8     2292.08     2389.74     76.49 o 
  -7   1   8      439.31      439.02     37.82 o 
  -6   1   8      185.21      156.04     28.31 o 
  -5   1   8      906.20     1017.22     42.60 o 
  -4   1   8     7074.94     6799.52    161.28 o 
  -3   1   8      408.66      404.22     40.15 o 
  -2   1   8      428.90      483.90     90.18 o 
  -1   1   8      572.50      589.05     59.67 o 
   0   1   8      542.05      683.19     64.14 o 
   1   1   8     4382.71     4454.03    165.74 o 
   2   1   8    13787.80    14102.83    164.13 o 
   3   1   8      908.10      733.33     30.50 o 
   4   1   8       11.11      -21.58     14.39 o 
   5   1   8       39.54       42.90     18.45 o 
   6   1   8     4037.68     4169.76     70.27 o 
   7   1   8      359.80      291.68     29.54 o 
   8   1   8     5317.53     5557.52     87.46 o 
   9   1   8       57.73       32.13     27.70 o 
  10   1   8       38.13      -46.92     31.28 o 
  11   1   8      690.09      716.57     65.24 o 
  12   1   8      174.33      125.41     56.97 o 
  13   1   8       68.39       41.81     48.41 o 
  14   1   8        0.94       24.62     50.66 o 
 -15   2   8      157.81      168.14     78.31 o 
 -14   2   8        0.31      -39.22     57.35 o 
 -13   2   8       43.57       62.92     57.61 o 
 -12   2   8      136.26      223.32     72.06 o 
 -11   2   8     1737.57     1565.82    100.89 o 
 -10   2   8     5316.64     5174.93    170.43 o 
  -9   2   8     1115.21     1156.45     92.00 o 
  -8   2   8      980.42     1064.53     55.56 o 
  -7   2   8     1670.03     1589.05     53.42 o 
  -6   2   8      133.42      126.94     27.56 o 
  -5   2   8     2672.54     2642.15     65.18 o 
  -4   2   8        2.18      -29.01     21.02 o 
  -3   2   8      575.98      635.54     66.18 o 
  -2   2   8     2523.29     2424.49     67.00 o 
  -1   2   8     2882.52     2856.15     94.25 o 
   0   2   8     2698.81     2539.95    130.52 o 
   1   2   8      412.00      357.53     38.24 o 
   2   2   8       16.22        9.36     19.78 o 
   3   2   8      700.02      613.94     42.36 o 
   4   2   8    15883.46    15475.63    139.85 o 
   5   2   8     3757.05     3758.96     63.20 o 
   6   2   8     1396.34     1377.15     41.30 o 
   7   2   8       72.88        7.55     19.84 o 
   8   2   8        2.31       -6.56     19.93 o 
   9   2   8     3272.75     3144.47     75.63 o 
  10   2   8      131.62      143.73     40.78 o 
  11   2   8       61.48       22.59     43.39 o 
  12   2   8      290.34      275.51     59.99 o 
  13   2   8       93.69      130.20     71.40 o 
  14   2   8      479.57      738.16    109.14 o 
 -15   3   8      149.16      191.33     78.89 o 
 -14   3   8      313.03      320.80     83.93 o 
 -13   3   8      151.57      101.66     65.79 o 
 -12   3   8        1.41       23.02     56.23 o 
 -11   3   8      456.40      533.34     84.14 o 
 -10   3   8      739.72      669.62     86.39 o 
  -9   3   8     3166.73     3230.02    271.39 o 
  -8   3   8      941.13     1017.44     60.16 o 
  -7   3   8     2213.94     2183.38     63.79 o 
  -6   3   8      551.39      513.05     48.12 o 
  -5   3   8       72.97       84.33     27.67 o 
  -4   3   8      257.09      225.09     33.53 o 
  -3   3   8    23690.80    23970.88    266.33 o 
  -2   3   8     1633.64     1604.62     77.32 o 
  -1   3   8     3135.06     2992.22     71.72 o 
   0   3   8       96.99      177.42     60.30 o 
   1   3   8     1053.33      838.91     45.07 o 
   2   3   8     5306.07     5153.39     93.48 o 
   3   3   8    15096.93    15114.69    178.99 o 
   4   3   8     1074.05      988.79     36.69 o 
   5   3   8     3522.69     3479.54     59.47 o 
   6   3   8       56.27       45.24     18.67 o 
   7   3   8     1725.47     1663.76     45.32 o 
   8   3   8      135.13      110.23     25.33 o 
   9   3   8      223.90      199.86     41.05 o 
  10   3   8       23.03       -8.01     38.07 o 
  11   3   8     2065.97     2066.14    215.47 o 
  12   3   8      101.86       46.95     66.58 o 
  13   3   8      805.41      879.72    115.27 o 
  14   3   8       87.91       34.64     77.46 o 
 -14   4   8       20.39      -49.75     60.95 o 
 -13   4   8        6.76      -69.07     46.04 o 
 -12   4   8      173.81       95.36     58.48 o 
 -11   4   8      131.78       95.51     59.69 o 
 -10   4   8      173.86      104.49     58.17 o 
  -9   4   8     1960.12     1811.78    100.64 o 
  -8   4   8       74.32       13.90     33.22 o 
  -7   4   8     4435.87     4545.51     93.17 o 
  -6   4   8        8.20       -7.95     20.26 o 
  -5   4   8     4102.61     3875.42     94.18 o 
  -4   4   8      638.10      690.40     63.32 o 
  -3   4   8       10.87       14.78     22.96 o 
  -2   4   8     1765.12     1774.05     58.26 o 
  -1   4   8     2125.83     1931.02     57.79 o 
   0   4   8      203.01      282.97     37.32 o 
   1   4   8     5618.92     5263.97    110.48 o 
   2   4   8      510.17      554.47     42.81 o 
   3   4   8     6402.68     6540.46    112.38 o 
   4   4   8      319.17      264.02     35.77 o 
   5   4   8     4106.89     4128.22     90.13 o 
   6   4   8      833.62      763.10     37.84 o 
   7   4   8        5.55      -10.95     23.47 o 
   8   4   8      621.01      628.54     52.99 o 
   9   4   8     8685.02     8699.29    179.26 o 
  10   4   8      189.09      118.34     68.78 o 
  11   4   8      310.94      333.16    117.29 o 
  12   4   8       24.54      -38.56     55.60 o 
  13   4   8       10.49       -5.42     58.59 o 
  14   4   8        3.34       38.38     71.00 o 
 -14   5   8        5.26      -14.95     66.78 o 
 -13   5   8      120.14       33.49     63.27 o 
 -12   5   8        0.06      -18.93     54.34 o 
 -11   5   8      138.48      113.92     60.67 o 
 -10   5   8      318.83      320.61     72.51 o 
  -9   5   8     1906.39     1819.41    101.50 o 
  -8   5   8     2460.60     2370.83     86.49 o 
  -7   5   8      644.85      642.68     49.45 o 
  -6   5   8      585.40      672.81     54.49 o 
  -5   5   8     1114.06     1105.53     53.47 o 
  -4   5   8     1298.38     1447.02     59.35 o 
  -3   5   8    13661.96    13310.36    185.41 o 
  -2   5   8       61.59       83.34     26.72 o 
  -1   5   8        2.99      -12.55     19.28 o 
   0   5   8      788.96      765.01     33.62 o 
   1   5   8      250.56      236.30     35.09 o 
   2   5   8       96.72       67.41     15.42 o 
   3   5   8     8357.21     8379.91    134.15 o 
   4   5   8      159.30      111.79     30.33 o 
   5   5   8     4342.35     4390.91     97.35 o 
   6   5   8      157.29      151.28     32.42 o 
   7   5   8     1807.08     1903.54     68.45 o 
   8   5   8      668.59      692.75     57.79 o 
   9   5   8      152.14      163.34     52.44 o 
  10   5   8      343.49      340.99     82.78 o 
  11   5   8     1597.38     1615.02    114.08 o 
  12   5   8      760.15      920.29    117.02 o 
  13   5   8      782.07      725.10    210.24 o 
  14   5   8      154.91      214.55     87.31 o 
 -14   6   8       11.85       28.54     58.08 o 
 -13   6   8       77.60       72.41     67.68 o 
 -12   6   8      145.10      123.85     66.73 o 
 -11   6   8      343.23      373.97     77.74 o 
 -10   6   8      747.34      839.31     98.36 o 
  -9   6   8      345.48      418.21     91.25 o 
  -8   6   8      801.05      680.36     66.49 o 
  -7   6   8     1724.64     1612.22     60.69 o 
  -6   6   8      440.28      534.29     52.97 o 
  -5   6   8     1338.41     1245.56    101.86 o 
  -4   6   8     1809.36     1901.30     75.00 o 
  -3   6   8        0.06      -40.39     26.92 o 
  -2   6   8     2535.14     2160.47    112.53 o 
  -1   6   8     5092.41     5182.36     99.54 o 
   0   6   8     3403.96     3630.75     87.40 o 
   1   6   8       32.36       -6.88     26.02 o 
   2   6   8      445.81      344.41     40.67 o 
   3   6   8     1606.92     1513.58     69.62 o 
   4   6   8     4095.84     4032.53     95.81 o 
   5   6   8      798.63      846.93     58.93 o 
   6   6   8       46.00       43.32     29.29 o 
   7   6   8      109.63       88.77     32.94 o 
   8   6   8     2542.81     2399.64     86.41 o 
   9   6   8     2264.08     2432.50    155.17 o 
  10   6   8      220.34      190.88     78.88 o 
  11   6   8       17.84      -74.82     49.88 o 
  12   6   8       46.61       48.92     68.14 o 
  13   6   8       64.14       36.81     68.93 o 
 -13   7   8        1.51      -13.59    101.70 o 
 -12   7   8      294.40      222.95     76.31 o 
 -11   7   8        0.00      -64.08     42.72 o 
 -10   7   8       71.10       37.33     51.02 o 
  -9   7   8      897.16     1242.54    119.85 o 
  -8   7   8     2824.83     2814.30     99.14 o 
  -7   7   8      791.37      921.09     58.37 o 
  -6   7   8        2.43       -9.46     30.19 o 
  -5   7   8       89.71       71.88     41.53 o 
  -4   7   8     5225.21     5165.45    144.43 o 
  -3   7   8     1193.89     1098.24     64.11 o 
  -2   7   8     7187.80     7168.14    130.23 o 
  -1   7   8      589.72      676.61     76.01 o 
   0   7   8        1.57      -35.99     23.99 o 
   1   7   8        2.49      -36.43     24.29 o 
   2   7   8     1858.25     1671.91     63.89 o 
   3   7   8      475.38      474.48     54.01 o 
   4   7   8      205.81      157.72     37.01 o 
   5   7   8       14.89      -38.17     25.45 o 
   6   7   8     1609.63     1432.84     64.72 o 
   7   7   8      245.33      210.95     47.04 o 
   8   7   8     2492.34     2572.94     87.79 o 
   9   7   8       16.68      -59.60     39.74 o 
  10   7   8      343.02      387.51     90.52 o 
  11   7   8      743.31      947.19    265.09 o 
  12   7   8      646.37     1004.01    127.91 o 
  13   7   8      449.48      295.00     94.09 o 
 -12   8   8        9.24      -74.62     49.75 o 
 -11   8   8        4.07      -33.94     50.78 o 
 -10   8   8      975.57     1412.95    129.09 o 
  -9   8   8      207.75      231.59    103.43 o 
  -8   8   8      685.77      828.82    111.54 o 
  -7   8   8       69.03       51.60     32.61 o 
  -6   8   8     1202.60     1276.61     85.97 o 
  -5   8   8      932.70      937.26     62.15 o 
  -4   8   8     3880.21     3654.32    360.82 o 
  -3   8   8       25.19       -4.77     41.02 o 
  -2   8   8     2540.67     2455.14    113.71 o 
  -1   8   8      209.33      239.06     54.67 o 
   0   8   8     2082.65     2110.44     83.63 o 
   1   8   8      750.66      836.68    171.40 o 
   2   8   8      569.67      496.49     49.94 o 
   3   8   8      171.91      120.49     37.01 o 
   4   8   8     1673.94     1688.52     69.18 o 
   5   8   8       91.26       44.82     33.13 o 
   6   8   8       84.93       48.94     35.85 o 
   7   8   8     1231.73     1275.42     90.08 o 
   8   8   8     1317.56     1371.00    120.52 o 
   9   8   8       47.60       29.06     47.54 o 
  10   8   8     2225.68     2249.00    291.24 o 
  11   8   8       85.53       70.80     70.38 o 
  12   8   8       18.98      -58.64     63.82 o 
 -12   9   8      185.45       37.35     91.14 o 
 -11   9   8       17.05       17.50     81.32 o 
 -10   9   8       20.45      -33.15     55.77 o 
  -9   9   8       87.82      101.50     49.22 o 
  -8   9   8      782.96      934.49     82.34 o 
  -7   9   8      237.30      272.42    119.21 o 
  -6   9   8       53.66      -17.59     40.52 o 
  -5   9   8     3101.58     2761.60    125.01 o 
  -4   9   8      832.72      913.76     95.20 o 
  -3   9   8      198.52      229.06     61.17 o 
  -2   9   8      748.26      650.72     84.10 o 
  -1   9   8     2378.13     2367.89    196.05 o 
   0   9   8      382.42      399.01     54.96 o 
   1   9   8     1380.81     1270.31    158.65 o 
   2   9   8     3106.13     2986.22    108.53 o 
   3   9   8     1973.34     2039.48     79.39 o 
   4   9   8      120.59       96.51     37.76 o 
   5   9   8       40.13       56.22     36.83 o 
   6   9   8     2931.53     2900.41     96.40 o 
   7   9   8      107.97      123.13     41.27 o 
   8   9   8     1701.01     2019.04    283.13 o 
   9   9   8       25.40      -46.00     45.22 o 
  10   9   8      141.58       60.28     74.42 o 
  11   9   8        8.79      -65.12     62.03 o 
  -9  10   8      495.80      742.77    143.43 o 
  -8  10   8      172.54      179.04     68.27 o 
  -7  10   8       89.35       50.42     52.69 o 
  -6  10   8      866.82      925.39     99.26 o 
  -5  10   8      359.68      325.64    107.25 o 
  -4  10   8      103.62       74.01     52.96 o 
  -3  10   8        1.60      -17.14     44.50 o 
  -2  10   8     2040.91     1923.07    112.95 o 
  -1  10   8      912.85     1239.15    189.64 o 
   0  10   8      301.49      352.57     62.54 o 
   1  10   8     1306.70     1301.33     80.01 o 
   2  10   8        5.07      -52.69     35.13 o 
   3  10   8      546.64      549.84     60.82 o 
   4  10   8     2170.45     2208.83     85.71 o 
   5  10   8     1203.86     1256.77     75.23 o 
   6  10   8      244.43      181.11     46.27 o 
   7  10   8      401.50      481.50     77.91 o 
   8  10   8       38.68      -37.28     49.35 o 
   9  10   8      161.15      124.85     58.20 o 
  10  10   8      371.20      355.64     96.52 o 
 -10  11   8       23.61        8.96     88.58 o 
  -9  11   8      298.92      388.02     90.24 o 
  -8  11   8      639.10      722.66    105.60 o 
  -7  11   8      107.21      162.86     93.27 o 
  -6  11   8      188.02      193.43    119.21 o 
  -5  11   8      162.63       65.49     55.54 o 
  -4  11   8       27.34      -23.72     52.29 o 
  -3  11   8      391.40      356.34     75.90 o 
  -2  11   8       80.04       17.71     61.15 o 
  -1  11   8      248.28      171.04     67.45 o 
   0  11   8      476.27      500.70    118.57 o 
   1  11   8      961.35     1090.03     88.57 o 
   2  11   8     1684.12     1722.18     89.95 o 
   3  11   8     1163.13     1364.81     83.67 o 
   4  11   8      520.03      525.64    104.96 o 
   5  11   8      383.96      327.22     56.25 o 
   6  11   8       90.99       71.79     44.84 o 
   7  11   8      114.16      116.77     47.01 o 
   8  11   8        8.57      -15.87     50.64 o 
   9  11   8      230.00      177.39     80.79 o 
  -8  12   8        0.78      -31.59     72.36 o 
  -7  12   8       31.51       11.95     77.48 o 
  -6  12   8        0.11      -35.61     56.40 o 
  -5  12   8      298.67      187.30     72.71 o 
  -4  12   8        3.23      -50.31     50.28 o 
  -3  12   8        0.02      -25.94     52.71 o 
  -2  12   8      112.27       91.95     59.83 o 
  -1  12   8      897.01     1004.01    143.22 o 
   0  12   8        0.58      -29.23     48.78 o 
   1  12   8      232.90      306.57     56.56 o 
   2  12   8       47.59       31.81     45.73 o 
   3  12   8      517.54      639.70     81.24 o 
   4  12   8       23.92       23.19     39.01 o 
   5  12   8      772.98      782.01     75.29 o 
   6  12   8       10.46      -35.23     40.83 o 
   7  12   8        5.64      -12.45     41.17 o 
   8  12   8        0.28      -75.75     52.12 o 
  -6  13   8        5.58      -86.12     57.41 o 
  -5  13   8       49.41      -19.63     55.33 o 
  -4  13   8       16.52       -1.21     59.22 o 
  -3  13   8      513.02      559.26     98.69 o 
  -2  13   8        0.07       21.64     56.67 o 
  -1  13   8       64.33       33.60     56.68 o 
   0  13   8       30.55      -47.14     60.72 o 
   1  13   8      118.46       47.24     57.19 o 
   2  13   8        4.63      -16.87     46.03 o 
   3  13   8      557.17      758.77     85.26 o 
   4  13   8        7.89       -3.11     43.81 o 
   5  13   8      222.26      176.90     54.65 o 
   6  13   8       50.95      -48.47     43.29 o 
  -3  14   8        9.86      -61.41     52.83 o 
  -2  14   8        5.65      -23.89     62.53 o 
  -1  14   8      593.37      536.52    102.79 o 
   0  14   8        8.39      -11.80     56.33 o 
   1  14   8       40.63      -12.59    105.76 o 
   2  14   8      138.15       77.73     71.69 o 
   3  14   8      499.34      463.61    101.44 o 
 -15   0   9     1270.21     2176.45    255.49 o 
 -13   0   9      233.54      230.30    106.72 o 
 -11   0   9       36.03      -25.19     60.19 o 
  -9   0   9     2536.94     2423.40    162.21 o 
  -7   0   9       32.49      -25.80     26.93 o 
  -5   0   9     3632.75     3598.99    112.23 o 
  -3   0   9      180.04      262.96     75.34 o 
  -1   0   9    35155.63    33905.88    637.33 o 
   1   0   9    14691.50    13798.71    351.96 o 
   3   0   9       35.64      -33.89     32.91 o 
   5   0   9     1285.62     1074.50     62.09 o 
   7   0   9     1154.47     1155.21     61.68 o 
   9   0   9     4413.91     4475.05    146.61 o 
  11   0   9     1128.79     1256.39     92.59 o 
  13   0   9        9.62      -73.64     79.40 o 
 -15   1   9       67.21       56.18     73.25 o 
 -14   1   9        5.55      -76.46     54.94 o 
 -13   1   9      542.84      528.28     98.39 o 
 -12   1   9        4.60      -40.93     48.31 o 
 -11   1   9     1931.42     1843.64    113.08 o 
 -10   1   9      324.90      277.77     70.16 o 
  -9   1   9      628.08      560.72     80.74 o 
  -8   1   9     1075.40     1097.18     56.32 o 
  -7   1   9       35.66       35.82     24.00 o 
  -6   1   9     3946.22     3908.05    119.16 o 
  -5   1   9      178.91      221.61     32.23 o 
  -4   1   9      218.67      293.01     40.21 o 
  -3   1   9    22604.51    24265.70    347.24 o 
  -2   1   9      167.73      234.90     47.29 o 
  -1   1   9    11331.35    11360.31    263.07 o 
   0   1   9        4.37       11.63     43.44 o 
   1   1   9       18.89       42.49     37.58 o 
   2   1   9      810.14      749.03     41.56 o 
   3   1   9    16601.34    16452.61    149.70 o 
   4   1   9     4011.21     3884.29     66.08 o 
   5   1   9     2507.47     2439.59     54.36 o 
   6   1   9       18.45        1.61     18.71 o 
   7   1   9     1332.66     1431.20     46.84 o 
   8   1   9      794.12      974.43     48.74 o 
   9   1   9     1439.79     1412.03     55.75 o 
  10   1   9        1.11      -43.50     29.00 o 
  11   1   9     1669.99     1632.68     71.00 o 
  12   1   9       38.20      -24.40     42.71 o 
  13   1   9      282.00      355.37     65.94 o 
  14   1   9      359.54      653.17    143.75 o 
 -15   2   9      542.52      904.75    124.52 o 
 -14   2   9       49.69        1.18     76.20 o 
 -13   2   9        3.10      -70.60     47.07 o 
 -12   2   9        0.55      -64.81     43.21 o 
 -11   2   9      119.92      170.45     66.78 o 
 -10   2   9      770.98      856.46    119.63 o 
  -9   2   9     2139.20     2265.72    112.61 o 
  -8   2   9      646.07      636.84     57.86 o 
  -7   2   9       33.73       -7.13     23.21 o 
  -6   2   9      730.23      782.58     72.92 o 
  -5   2   9      733.69      746.92     64.42 o 
  -4   2   9    13342.74    13140.66    185.95 o 
  -3   2   9       11.38        4.77     26.94 o 
  -2   2   9     1070.91     1125.45     68.67 o 
  -1   2   9     6955.20     6802.81    158.24 o 
   0   2   9     1917.94     2024.75     86.38 o 
   1   2   9     5259.55     5289.49    301.06 o 
   2   2   9      824.61      755.21     44.98 o 
   3   2   9      443.39      393.66     33.28 o 
   4   2   9     4358.10     4228.92     67.81 o 
   5   2   9     3329.45     3257.44     61.43 o 
   6   2   9     3097.46     3047.97     61.39 o 
   7   2   9     2792.10     2668.02     59.69 o 
   8   2   9       84.95       77.41     26.08 o 
   9   2   9      961.21     1070.07     55.27 o 
  10   2   9     1532.66     1191.26     74.78 o 
  11   2   9       93.88       99.18     49.65 o 
  12   2   9       89.12       59.23     59.65 o 
  13   2   9      403.61      429.38     90.18 o 
  14   2   9       46.42        3.73     67.03 o 
 -14   3   9      113.02       61.97     70.41 o 
 -13   3   9       16.13      -17.44     52.32 o 
 -12   3   9      514.14      568.30    199.67 o 
 -11   3   9       62.72       35.98     63.93 o 
 -10   3   9      146.41       23.95     55.84 o 
  -9   3   9      150.20      108.79     72.04 o 
  -8   3   9     3473.22     3360.27     99.14 o 
  -7   3   9       15.57       13.95     24.13 o 
  -6   3   9     3438.51     3552.52     82.29 o 
  -5   3   9      667.23      765.10     53.29 o 
  -4   3   9      124.21      144.28     33.03 o 
  -3   3   9     1297.61     1183.33     52.63 o 
  -2   3   9     6066.33     5870.53    111.48 o 
  -1   3   9     1165.51     1069.98     66.00 o 
   0   3   9     1409.08     1311.44    205.44 o 
   1   3   9     1381.70     1225.92     56.23 o 
   2   3   9      453.38      284.40     35.20 o 
   3   3   9     2603.28     2190.72     65.21 o 
   4   3   9      770.84      713.05     36.80 o 
   5   3   9      570.24      560.15     33.64 o 
   6   3   9      931.15      885.59     36.53 o 
   7   3   9      401.88      409.75     33.86 o 
   8   3   9     9837.46    10046.20    137.78 o 
   9   3   9       14.83       -4.94     42.40 o 
  10   3   9        1.15      -66.17     44.11 o 
  11   3   9      589.64      479.78    154.10 o 
  12   3   9      897.91     1140.93    120.25 o 
  13   3   9      118.16       90.54     68.55 o 
  14   3   9     1048.65     1529.51    218.14 o 
 -14   4   9      478.51      595.57    105.67 o 
 -13   4   9       24.39      -30.62     54.31 o 
 -12   4   9        2.35      -67.55     48.41 o 
 -11   4   9        0.02      -44.82     49.19 o 
 -10   4   9      521.60      558.34     81.66 o 
  -9   4   9        3.17       -8.32     45.12 o 
  -8   4   9      461.73      506.15     56.04 o 
  -7   4   9      207.22      155.57     34.17 o 
  -6   4   9     1451.69     1447.52     64.00 o 
  -5   4   9       83.11       23.78     34.64 o 
  -4   4   9    10031.99     9563.98    154.43 o 
  -3   4   9      279.08      255.09     37.04 o 
  -2   4   9     2075.82     1967.15     64.00 o 
  -1   4   9      196.08      154.04     28.91 o 
   0   4   9     6215.56     6015.06    107.48 o 
   1   4   9     1455.15     1468.44     62.28 o 
   2   4   9      833.38      803.84     46.61 o 
   3   4   9      183.07      140.40     31.15 o 
   4   4   9     8261.35     8652.35    138.07 o 
   5   4   9       45.56       26.65     20.74 o 
   6   4   9      422.44      455.47     46.02 o 
   7   4   9        1.78      -32.70     25.43 o 
   8   4   9        0.16      -34.17     30.63 o 
   9   4   9      146.73       80.87     49.36 o 
  10   4   9     4306.30     4399.56    178.86 o 
  11   4   9      137.94      113.86     62.41 o 
  12   4   9      568.10      558.38     98.84 o 
  13   4   9      214.34      323.69     86.13 o 
  14   4   9        0.51      -70.78     63.94 o 
 -14   5   9      113.47       37.97     68.74 o 
 -13   5   9       55.61      -57.55     58.26 o 
 -12   5   9      284.14      246.81     79.68 o 
 -11   5   9      105.31       -1.45     51.30 o 
 -10   5   9      144.73       59.69     76.20 o 
  -9   5   9      434.82      432.40    186.76 o 
  -8   5   9     2013.41     1918.70    101.69 o 
  -7   5   9     1988.73     1922.41     67.62 o 
  -6   5   9     1263.08     1193.72     58.95 o 
  -5   5   9     2366.34     2211.70     75.83 o 
  -4   5   9      812.85      839.14     52.16 o 
  -3   5   9      697.22      622.97     52.73 o 
  -2   5   9    12041.18    11902.73    172.69 o 
  -1   5   9      449.01      451.96     36.86 o 
   0   5   9     3270.46     3060.48     73.37 o 
   1   5   9      723.06      694.63     68.34 o 
   2   5   9     1090.36      996.91     48.34 o 
   3   5   9     1756.29     1653.82     61.58 o 
   4   5   9     1899.45     1800.95     64.67 o 
   5   5   9      481.14      445.28     47.38 o 
   6   5   9     1191.56     1309.30     58.52 o 
   7   5   9       99.98       68.86     31.26 o 
   8   5   9    10791.97    11244.78    263.62 o 
   9   5   9      138.35       87.14     51.75 o 
  10   5   9       26.85      -84.54     65.95 o 
  11   5   9        5.02      -11.86     57.32 o 
  12   5   9      212.87      212.36     86.98 o 
  13   5   9       44.40       51.47     67.95 o 
 -13   6   9        0.15      -34.25     59.34 o 
 -12   6   9       36.39       40.07     65.17 o 
 -11   6   9       56.08       45.19     57.89 o 
 -10   6   9      739.53      810.24    100.88 o 
  -9   6   9     2883.10     2841.45    153.78 o 
  -8   6   9      141.85      218.69     48.29 o 
  -7   6   9       49.93        5.02     28.94 o 
  -6   6   9      699.86      723.39     91.12 o 
  -5   6   9     1242.29     1262.29     68.87 o 
  -4   6   9     8557.53     8622.53    153.39 o 
  -3   6   9      968.56      976.08     51.65 o 
  -2   6   9        0.04      -19.31     21.65 o 
  -1   6   9      193.09      178.65     31.79 o 
   0   6   9        5.54      -34.42     22.95 o 
   1   6   9     1999.33     1833.79     74.51 o 
   2   6   9     2309.17     2186.45     72.49 o 
   3   6   9       19.63      -23.73     22.76 o 
   4   6   9     3297.66     3330.72     89.54 o 
   5   6   9      892.58      931.25     56.37 o 
   6   6   9     2239.67     2530.77     98.43 o 
   7   6   9     3105.49     3283.43     95.36 o 
   8   6   9      169.61      139.23     42.16 o 
   9   6   9      322.00      268.87     60.21 o 
  10   6   9     1353.76     1477.57    137.78 o 
  11   6   9     1067.21     1177.66    315.04 o 
  12   6   9      210.87      278.47     87.54 o 
  13   6   9        2.11      -84.79     68.50 o 
 -13   7   9      269.42      422.54     93.02 o 
 -12   7   9        1.08      -67.63     45.08 o 
 -11   7   9      508.77      611.47     95.76 o 
 -10   7   9      305.19      302.35     84.31 o 
  -9   7   9      151.55      202.93     69.69 o 
  -8   7   9     1104.59     1154.52     79.81 o 
  -7   7   9     1127.17     1218.31     65.71 o 
  -6   7   9     2803.68     2706.45     90.48 o 
  -5   7   9     3185.33     3000.83     94.06 o 
  -4   7   9      189.16      195.34     42.39 o 
  -3   7   9     3904.99     3994.37    213.92 o 
  -2   7   9      130.15       70.65     61.47 o 
  -1   7   9      589.49      723.56    113.12 o 
   0   7   9     1009.49     1039.54     63.52 o 
   1   7   9      101.11       50.51     32.12 o 
   2   7   9      479.86      430.91     55.27 o 
   3   7   9     4757.97     4569.57    108.31 o 
   4   7   9       13.79      -18.45     25.24 o 
   5   7   9      146.43      100.58     35.87 o 
   6   7   9     1736.80     1662.93     70.90 o 
   7   7   9     2478.34     2644.53     89.13 o 
   8   7   9      780.39      938.66     72.72 o 
   9   7   9     1043.17     1341.07    134.23 o 
  10   7   9       12.83        8.63     65.27 o 
  11   7   9      144.58      194.63     82.24 o 
  12   7   9       82.40       88.84     69.41 o 
 -12   8   9      129.19      -16.49     73.30 o 
 -11   8   9       56.88        2.86     62.05 o 
 -10   8   9      336.48      325.43     81.21 o 
  -9   8   9     1443.89     1489.04     99.37 o 
  -8   8   9       42.26        6.41     39.36 o 
  -7   8   9      115.11       73.51     41.25 o 
  -6   8   9      400.48      481.06     59.01 o 
  -5   8   9     1461.22     1581.86     96.66 o 
  -4   8   9        1.36      -26.89     59.76 o 
  -3   8   9      460.08      485.24     73.25 o 
  -2   8   9      199.77      134.22     51.20 o 
  -1   8   9     1729.07     1800.05    100.35 o 
   0   8   9      511.93      527.38     66.60 o 
   1   8   9     3871.33     3691.78    113.10 o 
   2   8   9       33.65       26.23     31.93 o 
   3   8   9       84.96       39.10     33.15 o 
   4   8   9       13.65      -41.23     27.49 o 
   5   8   9      913.94      962.96    113.77 o 
   6   8   9        5.22      -42.30     31.21 o 
   7   8   9       11.12       -7.27     32.30 o 
   8   8   9       56.77       19.36     37.75 o 
   9   8   9     1076.04     1343.79    108.37 o 
  10   8   9      571.06      593.89    109.61 o 
  11   8   9      637.34      711.87    114.53 o 
  12   8   9        4.49      -68.55     66.21 o 
 -11   9   9      567.66      804.93    156.13 o 
 -10   9   9      161.52       98.78     66.17 o 
  -9   9   9       11.05      -30.09     40.40 o 
  -8   9   9       37.54       59.37     55.62 o 
  -7   9   9      171.50      229.02     63.51 o 
  -6   9   9        0.44       16.91     43.77 o 
  -5   9   9       29.77       -8.27     41.96 o 
  -4   9   9      127.84      102.52     53.07 o 
  -3   9   9     3741.28     3349.98    141.04 o 
  -2   9   9      325.13      337.77     67.83 o 
  -1   9   9      436.94      396.08     73.61 o 
   0   9   9      234.64      187.85     48.45 o 
   1   9   9       79.20       40.87     39.72 o 
   2   9   9      229.43      216.58     51.94 o 
   3   9   9     4497.30     4625.98    118.26 o 
   4   9   9      856.33      977.39     75.88 o 
   5   9   9       72.05       63.66     39.02 o 
   6   9   9      724.32      754.30     77.72 o 
   7   9   9      629.05      659.55     66.85 o 
   8   9   9       41.69       28.80     52.47 o 
   9   9   9     2079.49     2276.10    110.55 o 
  10   9   9       58.63      -28.37     65.81 o 
  11   9   9      150.30       19.34    113.44 o 
  -9  10   9      549.64      617.27    137.67 o 
  -8  10   9      206.80      306.57     77.23 o 
  -7  10   9        3.57        2.99     69.80 o 
  -6  10   9      197.92       78.12     58.30 o 
  -5  10   9      659.33      680.35     92.57 o 
  -4  10   9      914.27     1037.39    106.56 o 
  -3  10   9     1232.20     1334.89     98.55 o 
  -2  10   9       20.12       19.68     50.64 o 
  -1  10   9      254.77      167.69     62.46 o 
   0  10   9      299.43      230.80     53.52 o 
   1  10   9     1620.76     1476.84     82.54 o 
   2  10   9      464.02      408.76     62.25 o 
   3  10   9       95.32       67.81     40.04 o 
   4  10   9      386.35      392.38     55.46 o 
   5  10   9     1260.67     1406.55     76.05 o 
   6  10   9      109.45       19.65     39.36 o 
   7  10   9      772.57      776.79     95.15 o 
   8  10   9      223.13      151.66     58.96 o 
   9  10   9       37.12       83.31     56.96 o 
  10  10   9      120.53      154.34     81.82 o 
  -9  11   9      149.64      113.76    106.29 o 
  -8  11   9       34.27      -49.30     71.08 o 
  -7  11   9      228.93      276.62    103.73 o 
  -6  11   9       99.56       -9.33     57.40 o 
  -5  11   9      375.40      324.93    110.99 o 
  -4  11   9        6.80      -20.38     49.54 o 
  -3  11   9      336.46      364.34     85.16 o 
  -2  11   9     1272.07     1412.52    127.12 o 
  -1  11   9        1.78      -24.84     48.96 o 
   0  11   9      125.48       21.41     64.35 o 
   1  11   9       63.10      -26.32     39.58 o 
   2  11   9      931.72     1045.62     89.81 o 
   3  11   9      711.85      873.99     75.07 o 
   4  11   9     1306.32     1353.60     81.32 o 
   5  11   9       78.09       -9.05     39.82 o 
   6  11   9       40.24      -24.34     37.62 o 
   7  11   9        0.91      -53.07     35.38 o 
   8  11   9      294.50      261.10     90.24 o 
   9  11   9      138.97       61.15     62.42 o 
  -8  12   9       28.51       -1.28     84.31 o 
  -7  12   9        0.02     -106.93     71.29 o 
  -6  12   9       31.40      -78.59     58.13 o 
  -5  12   9       65.68       12.79     58.08 o 
  -4  12   9      229.65      196.26     71.69 o 
  -3  12   9       48.66      -37.80     53.27 o 
  -2  12   9      371.01      408.41     86.99 o 
  -1  12   9        3.49       31.89     56.81 o 
   0  12   9     1496.22     1560.28    113.80 o 
   1  12   9       15.40      -36.14     41.58 o 
   2  12   9     1165.34     1239.44    100.90 o 
   3  12   9        7.41      -49.17     43.34 o 
   4  12   9      153.08      185.46     50.55 o 
   5  12   9       98.12       26.58     44.39 o 
   6  12   9       39.78      -18.47     43.01 o 
   7  12   9        0.29      -59.08     39.39 o 
  -6  13   9       37.62      -34.38     59.37 o 
  -5  13   9      119.91       35.32     65.04 o 
  -4  13   9       10.85      -40.52     65.80 o 
  -3  13   9       86.68       99.88     67.90 o 
  -2  13   9      917.17     1171.24    137.67 o 
  -1  13   9       30.92       99.30     78.87 o 
   0  13   9       76.56       22.61     56.35 o 
   1  13   9        0.79       12.06     49.91 o 
   2  13   9      405.73      516.98     87.74 o 
   3  13   9        0.06      -39.32     46.75 o 
   4  13   9      326.82      308.09     70.54 o 
   5  13   9       11.25      -52.64     40.94 o 
  -2  14   9      245.41      229.35     81.45 o 
  -1  14   9       11.99      -81.30     58.27 o 
   0  14   9      167.32       52.17     70.25 o 
   1  14   9        2.35      -35.22     57.88 o 
 -14   0  10      315.73      289.64    124.86 o 
 -12   0  10      380.20      125.50     90.29 o 
 -10   0  10     1285.80     1294.94    135.53 o 
  -8   0  10      512.39      568.34     66.71 o 
  -6   0  10      131.41      192.44     48.67 o 
  -4   0  10     3504.40     3545.89    171.82 o 
  -2   0  10       49.26      -29.45     58.06 o 
   0   0  10     4226.74     4069.03    187.61 o 
   2   0  10    28501.17    28330.38    588.03 o 
   4   0  10      131.09       53.45     29.82 o 
   6   0  10      139.69      188.31     39.47 o 
   8   0  10      972.70     1010.30     68.22 o 
  10   0  10     4323.25     4391.87    155.45 o 
  12   0  10     1002.90      984.72    144.82 o 
  14   0  10      273.04      474.26    134.89 o 
 -14   1  10       44.32       22.56     62.90 o 
 -13   1  10        0.00      -30.33     55.99 o 
 -12   1  10      277.49      310.00     78.30 o 
 -11   1  10      206.93      227.47    111.74 o 
 -10   1  10     1939.07     1764.96    108.17 o 
  -9   1  10       71.95       79.64     50.53 o 
  -8   1  10      817.42      837.36     62.27 o 
  -7   1  10      595.31      677.80     82.26 o 
  -6   1  10     1860.45     1930.67     62.48 o 
  -5   1  10     1349.22     1256.10     51.12 o 
  -4   1  10     4283.47     4133.37    102.24 o 
  -3   1  10        0.02        1.78     40.00 o 
  -2   1  10    32278.70    33995.24    460.55 o 
  -1   1  10     6696.69     6509.19    165.71 o 
   0   1  10    12430.24    12995.84    348.44 o 
   1   1  10       12.75       55.99     53.89 o 
   2   1  10       37.34      -14.45     27.60 o 
   3   1  10     3454.82     3389.39     70.73 o 
   4   1  10     8130.50     8020.61    112.30 o 
   5   1  10     1361.95     1254.63     42.81 o 
   6   1  10      455.70      475.20     39.72 o 
   7   1  10        1.34      -29.28     19.98 o 
   8   1  10     1738.34     1654.81     53.58 o 
   9   1  10     1874.06     1797.85     63.04 o 
  10   1  10     1312.63     1369.66     66.39 o 
  11   1  10        9.88       -4.31     39.75 o 
  12   1  10      738.25      834.58     82.64 o 
  13   1  10        3.10      -40.34     56.12 o 
  14   1  10     1831.85     1743.81    176.09 o 
 -14   2  10      421.37      499.62    102.93 o 
 -13   2  10      336.36      315.61    103.31 o 
 -12   2  10     1199.51     1299.21    129.26 o 
 -11   2  10       16.83        3.01     51.74 o 
 -10   2  10      357.41      402.91     80.44 o 
  -9   2  10     1334.33     1448.14    135.85 o 
  -8   2  10       52.27        5.13     30.53 o 
  -7   2  10      325.94      318.89     55.33 o 
  -6   2  10      103.77       83.92     29.24 o 
  -5   2  10     1253.49     1274.21     60.03 o 
  -4   2  10    13833.41    13838.20    198.80 o 
  -3   2  10    10780.75    10893.29    170.69 o 
  -2   2  10     1805.82     1612.91     85.18 o 
  -1   2  10      334.35      363.55    128.81 o 
   0   2  10      195.69      182.60     44.83 o 
   1   2  10      114.96      134.01     46.01 o 
   2   2  10     5705.35     5630.39    105.54 o 
   3   2  10      726.88      854.68     78.00 o 
   4   2  10        7.17      -25.12     19.70 o 
   5   2  10     4455.17     4484.12     74.78 o 
   6   2  10     1981.89     1878.18     50.93 o 
   7   2  10     3364.76     3534.80     71.03 o 
   8   2  10     2838.16     2735.84     65.55 o 
   9   2  10      736.06      823.85     67.90 o 
  10   2  10      877.62      787.22    109.08 o 
  11   2  10      936.36      815.36    102.08 o 
  12   2  10      344.99      529.55    130.20 o 
  13   2  10      306.07      246.48     81.82 o 
  14   2  10       32.19      -34.82     69.39 o 
 -14   3  10       84.02      119.48     74.37 o 
 -13   3  10       51.88       30.27     55.72 o 
 -12   3  10        2.66      -14.70     53.84 o 
 -11   3  10     2674.22     2840.10    139.34 o 
 -10   3  10      168.52      200.70     66.61 o 
  -9   3  10      981.68     1052.73    189.00 o 
  -8   3  10     1348.48     1397.61     68.24 o 
  -7   3  10      254.22      240.65     38.32 o 
  -6   3  10     1073.75     1010.71     49.74 o 
  -5   3  10     6623.22     6635.59    236.67 o 
  -4   3  10      321.09      404.43     47.16 o 
  -3   3  10        1.82        5.22     26.64 o 
  -2   3  10     3007.91     2855.93     80.23 o 
  -1   3  10     3077.37     2823.68    106.40 o 
   0   3  10     6370.16     6039.20    156.74 o 
   1   3  10     2416.08     2348.85     79.75 o 
   2   3  10       37.84       47.31     30.93 o 
   3   3  10     7593.53     7528.69    127.71 o 
   4   3  10     1727.48     1793.79     52.23 o 
   5   3  10      633.08      576.45     41.18 o 
   6   3  10      280.80      314.72     30.28 o 
   7   3  10        1.55      -18.37     23.06 o 
   8   3  10     2381.13     2389.37    101.20 o 
   9   3  10     5739.18     5857.94    227.36 o 
  10   3  10      233.12      146.38     65.88 o 
  11   3  10       51.37       -2.15     59.52 o 
  12   3  10      410.12      319.06    124.86 o 
  13   3  10       82.06      -18.53     62.62 o 
  14   3  10      511.42      737.22    167.12 o 
 -14   4  10       10.06      -43.68     61.14 o 
 -13   4  10      111.27       75.85     67.91 o 
 -12   4  10        0.09       -8.52     54.54 o 
 -11   4  10       21.43       50.92     57.53 o 
 -10   4  10       13.22      -36.17     48.64 o 
  -9   4  10     5916.46     5805.36    183.60 o 
  -8   4  10      401.76      344.51     53.67 o 
  -7   4  10      779.84      920.33     60.45 o 
  -6   4  10       56.24       27.64     31.42 o 
  -5   4  10      337.52      277.30     44.77 o 
  -4   4  10     1018.71      977.77     57.43 o 
  -3   4  10     6472.13     6456.88    126.29 o 
  -2   4  10        9.92        2.00     24.71 o 
  -1   4  10      590.71      539.73     41.98 o 
   0   4  10       18.24       -9.37     31.09 o 
   1   4  10    10835.19    11482.34    186.62 o 
   2   4  10      554.41      548.05     62.54 o 
   3   4  10     6690.66     6830.77    124.12 o 
   4   4  10        5.37      -17.82     23.69 o 
   5   4  10     2234.27     2159.19     71.54 o 
   6   4  10        0.83      -11.49     25.54 o 
   7   4  10     4594.50     4617.84    108.38 o 
   8   4  10      544.08      548.45     58.77 o 
   9   4  10       15.12      -28.28     45.33 o 
  10   4  10       28.40       31.09     55.65 o 
  11   4  10     2133.83     1871.47    121.10 o 
  12   4  10       18.80      -61.93     54.28 o 
  13   4  10      879.52     1003.45    136.18 o 
 -13   5  10      141.81      122.70     82.71 o 
 -12   5  10      282.46      201.91     76.39 o 
 -11   5  10     1627.47     1737.70    113.53 o 
 -10   5  10      195.85      135.81     64.24 o 
  -9   5  10      528.78      633.41     93.42 o 
  -8   5  10      401.60      398.49     56.84 o 
  -7   5  10      687.22      669.27     69.38 o 
  -6   5  10      789.78      958.80    107.25 o 
  -5   5  10     3657.67     3535.73     97.60 o 
  -4   5  10     3593.67     3272.53     92.23 o 
  -3   5  10     2383.35     2341.23     76.60 o 
  -2   5  10      395.67      416.56     45.45 o 
  -1   5  10     5624.21     5643.81    112.33 o 
   0   5  10      187.08      190.66     31.51 o 
   1   5  10     1604.21     1432.70     47.48 o 
   2   5  10       25.66       10.15     26.02 o 
   3   5  10     7805.92     7611.62    135.84 o 
   4   5  10      848.37      794.42     59.24 o 
   5   5  10     1036.14      886.90     55.51 o 
   6   5  10      197.62      109.06     34.47 o 
   7   5  10      163.08       33.41     37.70 o 
   8   5  10      577.51      424.80     55.70 o 
   9   5  10     5790.51     6274.30    162.58 o 
  10   5  10      570.12      531.56     99.45 o 
  11   5  10      132.39      115.94     65.18 o 
  12   5  10        4.36      -62.92     54.70 o 
  13   5  10       53.79     -108.80    150.80 o 
 -13   6  10      165.60       29.18     71.39 o 
 -12   6  10      178.74       89.98     68.13 o 
 -11   6  10      142.02       99.82    109.39 o 
 -10   6  10      218.57      209.04     70.32 o 
  -9   6  10     2441.91     2562.17    124.62 o 
  -8   6  10      693.85      674.26     88.19 o 
  -7   6  10      508.51      511.33     51.63 o 
  -6   6  10       54.07      -25.23     29.45 o 
  -5   6  10      349.82      341.22     51.10 o 
  -4   6  10     2736.40     2761.91     98.75 o 
  -3   6  10     7044.65     6947.08    312.62 o 
  -2   6  10      115.60       98.29     31.69 o 
  -1   6  10       23.77      -42.25     28.17 o 
   0   6  10      271.64      260.49     54.82 o 
   1   6  10      128.99       71.00     36.25 o 
   2   6  10     2006.83     1879.18     69.16 o 
   3   6  10      755.01      732.41     59.33 o 
   4   6  10     1315.07     1220.83     58.90 o 
   5   6  10     2337.82     2619.08    157.83 o 
   6   6  10     1444.92     1569.18     98.39 o 
   7   6  10     3741.18     3964.59    107.17 o 
   8   6  10     1854.16     1891.50     78.48 o 
   9   6  10      178.15       98.97     79.50 o 
  10   6  10        2.78      -68.16     80.68 o 
  11   6  10      367.36      447.94     93.13 o 
  12   6  10      112.68      173.36     71.50 o 
 -12   7  10        1.00      -81.65     54.43 o 
 -11   7  10      243.09      180.62     73.71 o 
 -10   7  10      972.18     1346.43    148.02 o 
  -9   7  10        0.46       18.25     51.92 o 
  -8   7  10      126.06      148.95     47.98 o 
  -7   7  10      228.40      260.79     49.82 o 
  -6   7  10      585.02      761.11     67.94 o 
  -5   7  10     2276.59     2244.75     83.79 o 
  -4   7  10     3927.13     4001.92    107.27 o 
  -3   7  10      660.11      700.81     84.07 o 
  -2   7  10      250.53      270.10     59.92 o 
  -1   7  10        4.65      -46.15     30.76 o 
   0   7  10      937.09      985.61     91.77 o 
   1   7  10       17.09      -16.16     29.90 o 
   2   7  10      158.63      125.56     41.34 o 
   3   7  10     4333.04     4266.42    107.08 o 
   4   7  10     1527.85     1403.89     65.39 o 
   5   7  10      199.05      139.79     39.52 o 
   6   7  10       14.56      -17.23     31.49 o 
   7   7  10      225.02      200.39     46.52 o 
   8   7  10      289.29      231.95     49.79 o 
   9   7  10     2014.51     2027.52    101.43 o 
  10   7  10      929.69     1130.82    133.08 o 
  11   7  10      250.19      207.73     83.79 o 
  12   7  10       16.31      -10.24     68.51 o 
 -12   8  10      260.31      200.41     77.25 o 
 -11   8  10      214.19      309.20     84.81 o 
 -10   8  10      462.22      631.42    136.92 o 
  -9   8  10      513.97      492.80     85.88 o 
  -8   8  10      987.13     1229.34     93.14 o 
  -7   8  10      570.14      532.00     63.19 o 
  -6   8  10     1052.50     1061.46     90.57 o 
  -5   8  10        5.09       17.37     48.41 o 
  -4   8  10     1624.89     1639.75     99.75 o 
  -3   8  10       59.16       30.34     43.77 o 
  -2   8  10       69.38       60.72     48.11 o 
  -1   8  10      111.16       31.32     47.27 o 
   0   8  10      518.69      534.03    162.53 o 
   1   8  10      105.01       66.20     41.64 o 
   2   8  10     7417.41     7608.97    209.39 o 
   3   8  10     1855.46     1820.07     75.70 o 
   4   8  10      142.04      167.19     40.82 o 
   5   8  10      625.57      623.75     60.02 o 
   6   8  10      336.37      321.71     74.46 o 
   7   8  10      610.22      609.09     76.31 o 
   8   8  10     1306.28     1353.28     81.94 o 
   9   8  10        3.62      -27.66     47.74 o 
  10   8  10      859.43     1004.89    149.52 o 
  11   8  10       78.05       81.86     77.75 o 
 -11   9  10       25.41        6.21     62.31 o 
 -10   9  10      859.92     1128.25    172.46 o 
  -9   9  10       36.34      165.84     96.48 o 
  -8   9  10      121.22      161.34     65.78 o 
  -7   9  10        4.43      -57.78     39.91 o 
  -6   9  10      537.82      737.99    148.23 o 
  -5   9  10       77.00       79.63     51.29 o 
  -4   9  10      114.05      179.63     60.45 o 
  -3   9  10       61.26      140.44     81.53 o 
  -2   9  10     3302.78     3217.43    141.53 o 
  -1   9  10      408.97      355.19     73.81 o 
   0   9  10     3216.09     3307.65    143.47 o 
   1   9  10      461.62      508.97     67.18 o 
   2   9  10        8.08        6.16     38.41 o 
   3   9  10      336.09      186.52     54.62 o 
   4   9  10     2455.21     2571.44    107.20 o 
   5   9  10        6.33      -29.26     32.59 o 
   6   9  10      513.14      470.18     58.40 o 
   7   9  10       78.04       36.33     40.03 o 
   8   9  10      308.61      270.83     63.79 o 
   9   9  10        0.85      -37.88     48.15 o 
  10   9  10      549.53      516.49    105.95 o 
  -9  10  10       12.86       14.83     57.57 o 
  -8  10  10      174.25      205.98     70.10 o 
  -7  10  10       24.18        1.71     77.27 o 
  -6  10  10        5.51      -54.19     46.47 o 
  -5  10  10       29.76      -30.96     46.98 o 
  -4  10  10      897.07     1171.15    166.70 o 
  -3  10  10     1358.34     1416.98    110.26 o 
  -2  10  10      316.01      457.62     83.19 o 
  -1  10  10      206.54      226.74     65.29 o 
   0  10  10      103.55      -11.58     50.77 o 
   1  10  10       29.86       -2.65     42.10 o 
   2  10  10     1533.92     1394.07     82.22 o 
   3  10  10      248.87      251.73     58.93 o 
   4  10  10       48.48       36.38     40.88 o 
   5  10  10        2.80      -40.62     40.31 o 
   6  10  10      327.31      367.55     67.09 o 
   7  10  10       49.85       12.73     39.12 o 
   8  10  10      732.25      839.53     92.22 o 
   9  10  10        0.10      -37.17     52.09 o 
  -9  11  10       19.56      -20.92     80.47 o 
  -8  11  10       61.42       33.94     83.46 o 
  -7  11  10       40.38      -14.51     74.92 o 
  -6  11  10      273.54      368.89    106.61 o 
  -5  11  10      178.15      270.22    105.01 o 
  -4  11  10       80.50       -0.34     54.70 o 
  -3  11  10      233.04      199.04     69.45 o 
  -2  11  10       18.37      -38.85     48.34 o 
  -1  11  10     1515.48     1464.80    108.51 o 
   0  11  10      185.47      177.28     65.65 o 
   1  11  10      717.48      762.45    100.93 o 
   2  11  10       52.08       24.84     42.04 o 
   3  11  10      628.57      668.97    103.07 o 
   4  11  10      133.04       54.87     41.77 o 
   5  11  10      206.80      164.01     49.30 o 
   6  11  10        2.45      -42.86     41.15 o 
   7  11  10      157.41      154.01     48.29 o 
   8  11  10       87.20       17.18     56.19 o 
  -7  12  10       28.58       22.20     85.38 o 
  -6  12  10        0.02      -49.95     83.03 o 
  -5  12  10       23.31       -9.33     60.09 o 
  -4  12  10      134.73      119.21     69.90 o 
  -3  12  10      420.17      476.87     93.38 o 
  -2  12  10        2.56      -69.57     46.38 o 
  -1  12  10      113.51      -20.47     56.83 o 
   0  12  10       88.42       65.57     60.81 o 
   1  12  10      680.33      700.19    109.24 o 
   2  12  10       21.17       59.92     58.24 o 
   3  12  10     1726.56     1750.83     98.87 o 
   4  12  10        0.03      -40.75     41.60 o 
   5  12  10        8.22      -58.47     38.98 o 
   6  12  10       43.12      -46.15     42.15 o 
  -5  13  10      208.44       91.01    130.41 o 
  -4  13  10      173.72      124.19    102.13 o 
  -3  13  10      352.06      353.04    113.55 o 
  -2  13  10       22.30      -27.90     55.03 o 
  -1  13  10      512.40      499.76     96.58 o 
   0  13  10      100.98       70.36     64.15 o 
   1  13  10      698.66      605.37    103.84 o 
   2  13  10       17.13      -46.13     46.63 o 
   3  13  10      470.16      458.97     77.24 o 
   4  13  10      105.01       62.18     53.09 o 
 -13   0  11       48.51      -55.49     74.49 o 
 -11   0  11      771.99      669.78    142.58 o 
  -9   0  11     2412.77     2229.17    166.48 o 
  -7   0  11     3801.88     3866.98    128.49 o 
  -5   0  11     1842.21     1720.17     87.76 o 
  -3   0  11    16228.30    16619.97    409.59 o 
  -1   0  11     2860.58     3027.44    167.98 o 
   1   0  11        1.71        4.70     65.10 o 
   3   0  11    27400.10    28222.60    324.70 o 
   5   0  11     1100.64     1149.63     80.00 o 
   7   0  11      429.59      475.63    100.55 o 
   9   0  11     1518.19     1324.06     74.67 o 
  11   0  11     1187.49     1472.73    146.31 o 
  13   0  11     2206.38     2355.32    187.19 o 
 -14   1  11       52.88      -35.98     62.61 o 
 -13   1  11      375.52      381.69     89.24 o 
 -12   1  11       58.26       27.01     57.86 o 
 -11   1  11      434.23      306.32     85.91 o 
 -10   1  11      885.30      919.75    100.57 o 
  -9   1  11     1912.43     1973.26    111.41 o 
  -8   1  11      181.86      176.37     42.28 o 
  -7   1  11      171.53      158.75     36.31 o 
  -6   1  11      572.06      762.22     64.82 o 
  -5   1  11     6023.02     5826.45    110.15 o 
  -4   1  11      474.37      511.89     54.23 o 
  -3   1  11      355.68      385.42     65.37 o 
  -2   1  11     2151.63     2246.05    104.47 o 
  -1   1  11      413.02      563.66     73.34 o 
   0   1  11     3010.55     3140.92    234.57 o 
   1   1  11    15658.32    15930.72    519.62 o 
   2   1  11     5535.34     5566.92    164.10 o 
   3   1  11      133.54      114.23     33.08 o 
   4   1  11     1788.36     1800.57     49.82 o 
   5   1  11     2256.63     2260.18     56.05 o 
   6   1  11       67.95       37.24     22.93 o 
   7   1  11     1548.54     1434.75     49.95 o 
   8   1  11        0.04      -36.02     24.02 o 
   9   1  11     2730.61     2693.92     76.67 o 
  10   1  11      672.40      811.09     67.78 o 
  11   1  11      832.02     1007.82     87.43 o 
  12   1  11      350.19      307.11     81.51 o 
  13   1  11       21.35      -38.11     64.39 o 
 -14   2  11       54.35      -47.44     58.66 o 
 -13   2  11       84.56       12.15     62.56 o 
 -12   2  11      706.74      902.60    184.20 o 
 -11   2  11     1948.33     2109.99    121.75 o 
 -10   2  11      241.67      113.01     66.00 o 
  -9   2  11       93.36       55.03     54.84 o 
  -8   2  11      316.36      228.14     48.63 o 
  -7   2  11       12.66      -21.34     24.35 o 
  -6   2  11      863.44      981.60     61.43 o 
  -5   2  11      103.14      107.99     37.69 o 
  -4   2  11      183.47      143.90     39.34 o 
  -3   2  11    11893.18    11179.67    192.01 o 
  -2   2  11     2931.69     2930.40    195.83 o 
  -1   2  11    11112.23    10972.03    229.23 o 
   0   2  11     2429.28     2307.52    130.73 o 
   1   2  11      112.47      161.88     63.71 o 
   2   2  11     1937.92     1892.23     76.52 o 
   3   2  11     5498.15     5562.08    111.16 o 
   4   2  11      106.78       76.04     26.58 o 
   5   2  11        8.33      -26.70     17.80 o 
   6   2  11      640.49      625.22     40.99 o 
   7   2  11      601.50      504.02     40.61 o 
   8   2  11     7035.43     7251.71    109.89 o 
   9   2  11     1261.79     1219.96     72.46 o 
  10   2  11        3.11      -64.32     48.14 o 
  11   2  11      717.14      842.25    247.80 o 
  12   2  11       88.78       78.49     70.51 o 
  13   2  11      909.49      930.37    181.64 o 
 -14   3  11       46.12      -24.76     83.03 o 
 -13   3  11      100.42       63.91     64.44 o 
 -12   3  11       52.44        3.76     59.42 o 
 -11   3  11       52.71       87.99     63.49 o 
 -10   3  11     3713.48     4087.27    163.55 o 
  -9   3  11       54.24       43.23     53.05 o 
  -8   3  11      957.55     1111.74    103.32 o 
  -7   3  11       80.25       36.84     29.40 o 
  -6   3  11       46.94       53.91     33.87 o 
  -5   3  11      949.82      916.13     57.01 o 
  -4   3  11     9329.25     9230.89    162.63 o 
  -3   3  11      156.60      191.47     39.39 o 
  -2   3  11      454.99      399.93     46.05 o 
  -1   3  11     2882.70     2714.73    110.47 o 
   0   3  11      752.64      840.49     80.57 o 
   1   3  11     3363.30     3035.56    118.66 o 
   2   3  11     1611.17     1498.52     69.93 o 
   3   3  11        7.89       11.20     25.84 o 
   4   3  11     7570.20     7652.38    135.41 o 
   5   3  11       10.75      -23.65     19.97 o 
   6   3  11     1278.40     1151.29     43.00 o 
   7   3  11      336.87      308.78     48.75 o 
   8   3  11      176.16       71.88     40.71 o 
   9   3  11     1084.91     1186.66     94.45 o 
  10   3  11     1183.38     1535.16    134.02 o 
  11   3  11      928.12     1049.01    146.21 o 
  12   3  11      300.72      388.56     88.33 o 
  13   3  11        2.64      -16.58     66.10 o 
 -14   4  11       47.93      -23.55     88.47 o 
 -13   4  11        4.01      -61.72     56.37 o 
 -12   4  11      637.77      562.72    110.35 o 
 -11   4  11        5.69      -71.39     47.60 o 
 -10   4  11       55.80       71.13     54.42 o 
  -9   4  11      201.01      262.50     71.90 o 
  -8   4  11     5279.29     5141.27    133.21 o 
  -7   4  11       18.28       -9.50     28.21 o 
  -6   4  11     3655.90     3554.09    170.52 o 
  -5   4  11      196.07      216.51     43.25 o 
  -4   4  11      599.63      560.94     55.29 o 
  -3   4  11      637.42      520.93     51.63 o 
  -2   4  11      425.61      557.88     88.83 o 
  -1   4  11     1553.07     1503.19     60.53 o 
   0   4  11        6.78      -44.32     34.58 o 
   1   4  11      270.71      283.80     57.63 o 
   2   4  11     8930.66     9068.74    171.06 o 
   3   4  11        1.73      -30.01     24.28 o 
   4   4  11     3359.64     3589.63     93.85 o 
   5   4  11      187.33      136.65     37.79 o 
   6   4  11       67.53       49.15     31.94 o 
   7   4  11      175.71      204.42     45.14 o 
   8   4  11     8741.02     8792.18    167.21 o 
   9   4  11      102.27        6.39     47.99 o 
  10   4  11        8.15      -64.17     53.88 o 
  11   4  11      114.58       -9.28     57.56 o 
  12   4  11      134.18      119.78     75.13 o 
  13   4  11      179.59      225.93    118.67 o 
 -13   5  11      102.69      123.93     74.38 o 
 -12   5  11       28.20      -42.79     55.16 o 
 -11   5  11      180.02      165.63     73.11 o 
 -10   5  11     3423.97     3578.70    243.96 o 
  -9   5  11       94.17       99.39     56.37 o 
  -8   5  11      208.54      238.87     49.74 o 
  -7   5  11       55.18       13.90     31.26 o 
  -6   5  11       32.74      -15.54     29.88 o 
  -5   5  11      130.56       84.26     43.25 o 
  -4   5  11     7792.63     7672.32    148.15 o 
  -3   5  11       59.87       56.25     32.88 o 
  -2   5  11      931.08      896.02     67.46 o 
  -1   5  11       36.30        9.13     24.24 o 
   0   5  11     5136.40     5052.97    106.80 o 
   1   5  11      322.90      253.66     45.82 o 
   2   5  11     2669.20     2647.79     93.26 o 
   3   5  11        0.00      -15.03     27.62 o 
   4   5  11     7337.98     7203.82    176.22 o 
   5   5  11       19.09      -12.57     29.08 o 
   6   5  11     3877.58     3678.15    100.87 o 
   7   5  11      374.08      238.18     47.96 o 
   8   5  11      525.24      460.67     58.22 o 
   9   5  11      318.30      176.82     58.82 o 
  10   5  11      818.93      969.02    119.36 o 
  11   5  11       91.93      -61.29     76.95 o 
  12   5  11      317.71      272.82     87.96 o 
 -13   6  11        0.28      -89.76     59.84 o 
 -12   6  11      550.11      710.45    110.53 o 
 -11   6  11     1165.40     1468.43    139.26 o 
 -10   6  11      313.04      398.63     85.90 o 
  -9   6  11       12.52      -61.60     46.64 o 
  -8   6  11      441.10      456.22     61.65 o 
  -7   6  11       20.43      -48.79     32.53 o 
  -6   6  11     1422.41     1340.74     68.71 o 
  -5   6  11     1540.16     1524.30     70.07 o 
  -4   6  11       96.24       67.15     36.40 o 
  -3   6  11     2937.97     2898.65     90.01 o 
  -2   6  11     1643.23     1439.31     61.92 o 
  -1   6  11      928.34      949.28     81.81 o 
   0   6  11      732.28      689.82     81.14 o 
   1   6  11      336.01      262.79     49.09 o 
   2   6  11     3421.69     3397.57    108.51 o 
   3   6  11     1007.48      958.19     67.55 o 
   4   6  11        4.21      -20.88     28.00 o 
   5   6  11       44.14        4.97     32.23 o 
   6   6  11      547.22      611.40     65.37 o 
   7   6  11     1312.43     1401.68     76.71 o 
   8   6  11     3212.22     3219.08    102.24 o 
   9   6  11      611.88      705.04     83.12 o 
  10   6  11      117.44      160.87     77.00 o 
  11   6  11       38.68      -33.67     60.32 o 
  12   6  11       61.22      -12.73     70.50 o 
 -12   7  11       19.57      -22.38     60.42 o 
 -11   7  11      249.17      322.36    164.78 o 
 -10   7  11      932.96      924.66    170.43 o 
  -9   7  11     1262.86     1292.32    104.72 o 
  -8   7  11      222.30      201.82     51.95 o 
  -7   7  11      209.53      208.70     47.69 o 
  -6   7  11      102.63       61.46     37.66 o 
  -5   7  11     2129.77     2335.15     87.62 o 
  -4   7  11        8.37       -1.93     44.41 o 
  -3   7  11       10.61      -50.01     39.02 o 
  -2   7  11      505.25      465.77     73.75 o 
  -1   7  11      499.91      376.84     83.67 o 
   0   7  11       54.18        4.82     43.31 o 
   1   7  11     2865.66     2711.02    100.50 o 
   2   7  11      204.32      170.68     46.59 o 
   3   7  11      241.27      224.26     44.00 o 
   4   7  11      911.51      917.07     69.71 o 
   5   7  11     1987.56     2033.34     80.05 o 
   6   7  11     1916.75     1796.49     77.60 o 
   7   7  11      685.16      810.62     73.29 o 
   8   7  11        5.18       -8.31     34.30 o 
   9   7  11      731.83      697.42     84.27 o 
  10   7  11      578.17      593.22    133.83 o 
  11   7  11      335.80      217.07     88.29 o 
 -11   8  11      409.55      403.67     88.37 o 
 -10   8  11        3.61      -42.89     55.75 o 
  -9   8  11      868.20     1084.75    115.05 o 
  -8   8  11       43.88        1.43     38.46 o 
  -7   8  11      852.50     1086.99    101.70 o 
  -6   8  11      182.95      175.81     65.32 o 
  -5   8  11     1109.71     1220.95     97.28 o 
  -4   8  11      958.00     1175.74    285.69 o 
  -3   8  11      363.12      363.37     70.88 o 
  -2   8  11       16.78      -42.46     40.06 o 
  -1   8  11        6.18      -59.00     39.33 o 
   0   8  11     1072.48     1213.59    281.63 o 
   1   8  11      268.67      225.80     52.02 o 
   2   8  11       35.16       42.46     42.59 o 
   3   8  11     4567.25     4890.50    149.53 o 
   4   8  11      204.53       86.52     39.37 o 
   5   8  11      140.30      100.74     43.12 o 
   6   8  11      605.68      576.48     63.77 o 
   7   8  11       96.79       77.61     40.24 o 
   8   8  11      129.05      130.14     48.97 o 
   9   8  11      242.44      215.81     65.76 o 
  10   8  11      210.75      152.04    107.57 o 
  11   8  11      349.37      399.28    104.69 o 
 -11   9  11      106.59      162.43    108.43 o 
 -10   9  11      107.70       84.95     91.57 o 
  -9   9  11      612.74      801.47    148.13 o 
  -8   9  11      126.93      107.29     59.53 o 
  -7   9  11        0.43      -24.33     59.34 o 
  -6   9  11      145.29      130.28     61.28 o 
  -5   9  11     1335.60     1540.84    114.08 o 
  -4   9  11      198.53      264.66     69.34 o 
  -3   9  11      610.73      806.26    251.86 o 
  -2   9  11      204.86       50.94     55.26 o 
  -1   9  11     2060.94     2145.82    388.03 o 
   0   9  11       76.99       17.70     52.30 o 
   1   9  11     2392.40     2375.97    131.45 o 
   2   9  11      901.11     1160.23     91.15 o 
   3   9  11       67.94        3.22     37.23 o 
   4   9  11        0.99      -12.83     33.90 o 
   5   9  11      798.58      861.65     74.26 o 
   6   9  11      413.57      406.46     58.61 o 
   7   9  11      834.66      867.55     77.03 o 
   8   9  11      123.65       84.36     56.43 o 
   9   9  11      300.74      204.20     69.13 o 
  10   9  11       34.70      -34.17     69.34 o 
  -9  10  11       84.07      178.86    105.01 o 
  -8  10  11       20.93       23.73     57.77 o 
  -7  10  11        4.23      -27.96     66.38 o 
  -6  10  11        5.46      -61.97     45.58 o 
  -5  10  11        2.22       14.78     48.31 o 
  -4  10  11      235.33      285.03     73.48 o 
  -3  10  11     1246.22     1452.42    116.39 o 
  -2  10  11     1343.40     1564.05    110.80 o 
  -1  10  11      296.07      451.85     82.59 o 
   0  10  11     1442.90     1487.89    154.74 o 
   1  10  11       57.14       52.89     55.35 o 
   2  10  11        3.61      -27.86     39.75 o 
   3  10  11      875.27      794.20     82.31 o 
   4  10  11       25.98      -15.12     36.74 o 
   5  10  11       25.92      -47.51     32.76 o 
   6  10  11       37.13       51.68     40.13 o 
   7  10  11      364.56      291.89     57.33 o 
   8  10  11      523.15      564.74     83.45 o 
   9  10  11      251.97      275.43     72.17 o 
  -8  11  11       11.31       -8.26     56.21 o 
  -7  11  11       26.69      -89.22     75.13 o 
  -6  11  11      152.72      104.61     68.38 o 
  -5  11  11      362.83      402.38     85.41 o 
  -4  11  11      861.20     1093.51    262.32 o 
  -3  11  11      193.81      114.40     91.14 o 
  -2  11  11       61.10      -17.29     69.58 o 
  -1  11  11      231.64      270.49     74.42 o 
   0  11  11      166.79       95.35     61.48 o 
   1  11  11      150.29      158.48     54.12 o 
   2  11  11     1273.37     1550.46    120.68 o 
   3  11  11       15.18       -6.72     69.26 o 
   4  11  11      185.87      152.88     54.25 o 
   5  11  11        0.78      -11.67     37.79 o 
   6  11  11        6.90      -54.19     36.13 o 
   7  11  11       12.32      -28.63     39.73 o 
  -6  12  11      450.98      532.23    183.35 o 
  -5  12  11       56.93       39.91     67.93 o 
  -4  12  11       31.56       23.69     92.42 o 
  -3  12  11       20.83      -22.41     74.92 o 
  -2  12  11      535.20      568.10     97.73 o 
  -1  12  11       68.77      -51.02     51.01 o 
   0  12  11       68.81      -21.57     52.00 o 
   1  12  11        0.89      -24.32     55.60 o 
   2  12  11      970.57     1102.45    161.65 o 
   3  12  11        8.95      -20.10     48.00 o 
   4  12  11      337.03      343.34     87.49 o 
   5  12  11        2.01      -46.67     39.86 o 
   6  12  11       67.49      -42.00     41.39 o 
  -4  13  11      397.56      591.02    159.44 o 
  -3  13  11        8.04      -20.37     64.49 o 
  -2  13  11       87.98      121.06     71.01 o 
  -1  13  11        0.58       49.47     63.28 o 
   0  13  11      166.42      129.13     72.48 o 
   1  13  11       25.25       -2.75     58.20 o 
   2  13  11      384.70      391.80     89.38 o 
   3  13  11       23.64      -50.22     47.30 o 
 -14   0  12       91.49       54.00    106.51 o 
 -12   0  12      118.20       12.59     91.78 o 
 -10   0  12       62.29       49.30     67.66 o 
  -8   0  12     5668.03     5188.68    157.16 o 
  -6   0  12     8622.85     9020.08    207.83 o 
  -4   0  12     2500.14     2797.56    174.38 o 
  -2   0  12     5467.74     4996.43    221.12 o 
   0   0  12    13065.54    13589.97    382.70 o 
   2   0  12      384.36      369.25    100.96 o 
   4   0  12     2330.55     2292.98     82.62 o 
   6   0  12      495.67      486.05     64.40 o 
   8   0  12     6354.69     6600.61    153.53 o 
  10   0  12      935.56     1298.67    114.29 o 
  12   0  12      159.61      318.88    118.89 o 
 -14   1  12       50.83       47.18     91.14 o 
 -13   1  12      255.55      158.56     78.25 o 
 -12   1  12      432.02      624.89    172.14 o 
 -11   1  12      109.15       29.28     51.58 o 
 -10   1  12      481.11      425.79     82.48 o 
  -9   1  12      248.28      178.23     66.67 o 
  -8   1  12     1426.09     1255.22    135.47 o 
  -7   1  12      557.20      648.80     55.70 o 
  -6   1  12       15.51       -8.64     29.47 o 
  -5   1  12       43.54      -13.31     32.47 o 
  -4   1  12     8542.66     8311.75    158.86 o 
  -3   1  12       38.12        0.10     43.05 o 
  -2   1  12     5053.66     4817.16    153.34 o 
  -1   1  12     1816.24     1867.78    102.94 o 
   0   1  12      167.67      220.17     71.18 o 
   1   1  12     3552.52     3474.39    136.76 o 
   2   1  12     5257.23     5417.32    170.24 o 
   3   1  12     2299.72     2427.89     91.32 o 
   4   1  12      387.49      303.03     36.14 o 
   5   1  12      352.93      337.56     34.23 o 
   6   1  12     1234.29     1266.32     48.15 o 
   7   1  12      397.63      348.23     39.58 o 
   8   1  12     1954.99     1943.34     61.41 o 
   9   1  12      287.32      381.54     58.17 o 
  10   1  12     1234.58     1448.06     86.08 o 
  11   1  12      177.71      125.39     85.91 o 
  12   1  12     1072.43     1201.79    221.76 o 
  13   1  12       76.41       44.40     91.14 o 
 -14   2  12       10.34      -48.72     61.45 o 
 -13   2  12       23.20      -83.87     55.92 o 
 -12   2  12       10.60      -74.61     49.74 o 
 -11   2  12      876.12      828.65    110.15 o 
 -10   2  12      711.94      812.29    103.53 o 
  -9   2  12      718.16      869.80    232.01 o 
  -8   2  12       42.40        5.26     36.73 o 
  -7   2  12        2.25      -15.95     27.20 o 
  -6   2  12     1158.30     1146.82     57.62 o 
  -5   2  12      183.17      139.66     42.46 o 
  -4   2  12      105.13       46.83     35.65 o 
  -3   2  12     1157.17     1138.85     61.81 o 
  -2   2  12     1759.61     1571.26     92.42 o 
  -1   2  12     2144.39     2094.99    105.69 o 
   0   2  12     8639.54     8648.93    210.84 o 
   1   2  12      648.46      649.64     82.54 o 
   2   2  12       62.87        8.82     47.30 o 
   3   2  12     5638.38     5486.60    114.76 o 
   4   2  12      654.21      716.65     58.28 o 
   5   2  12      332.24      282.01     37.34 o 
   6   2  12       33.70      -17.01     21.88 o 
   7   2  12       26.11      -27.04     24.56 o 
   8   2  12     2410.88     2244.73     84.82 o 
   9   2  12      798.12      812.26     84.31 o 
  10   2  12      159.90       94.01     57.65 o 
  11   2  12      274.05      219.59    151.33 o 
  12   2  12       63.02       86.13     65.58 o 
  13   2  12      218.97      153.97     88.26 o 
 -13   3  12      240.07      346.19     88.13 o 
 -12   3  12      572.02      611.81    124.22 o 
 -11   3  12       11.41      -66.72     51.29 o 
 -10   3  12      254.68      287.72     87.40 o 
  -9   3  12     1917.57     1773.22    110.21 o 
  -8   3  12      191.67      139.18     44.88 o 
  -7   3  12     1020.42      985.41     62.81 o 
  -6   3  12       46.20      -15.13     33.31 o 
  -5   3  12      256.86      356.56     52.15 o 
  -4   3  12     1468.30     1277.93     66.48 o 
  -3   3  12     1788.03     1558.22     68.81 o 
  -2   3  12       41.51       64.72     33.65 o 
  -1   3  12       70.33       34.02     45.20 o 
   0   3  12     1180.23     1106.23     89.44 o 
   1   3  12     5055.50     5018.76    159.60 o 
   2   3  12     2628.31     2575.41     93.04 o 
   3   3  12      691.14      776.95     58.93 o 
   4   3  12     1212.17     1196.11     63.65 o 
   5   3  12      632.20      557.36     46.31 o 
   6   3  12      366.82      310.66     48.14 o 
   7   3  12     9154.49     8892.89    160.38 o 
   8   3  12        0.14      -44.01     34.53 o 
   9   3  12      469.14      390.83     67.14 o 
  10   3  12     1091.44     1517.07    134.15 o 
  11   3  12      481.91      433.32    211.84 o 
  12   3  12      558.41      595.90    189.54 o 
  13   3  12      376.03      447.91     99.79 o 
 -13   4  12       17.97      -66.28     59.31 o 
 -12   4  12       76.58       23.00     64.59 o 
 -11   4  12     1383.88     1443.97    278.33 o 
 -10   4  12      110.08       64.01     58.61 o 
  -9   4  12      265.17      279.48     75.03 o 
  -8   4  12      341.56      396.07     77.94 o 
  -7   4  12     1027.22     1152.47     65.24 o 
  -6   4  12      160.40      107.14     41.49 o 
  -5   4  12     9764.70     9478.31    251.46 o 
  -4   4  12       23.58        2.73     31.18 o 
  -3   4  12     1664.95     1678.08     70.63 o 
  -2   4  12      240.95      208.48     39.23 o 
  -1   4  12     2331.76     2216.26     76.70 o 
   0   4  12     1001.48     1012.85     93.72 o 
   1   4  12      533.75      557.80     76.80 o 
   2   4  12       60.28       68.71     40.30 o 
   3   4  12    10197.78     9946.89    163.64 o 
   4   4  12      249.89      217.12     42.92 o 
   5   4  12     3919.43     3835.12    159.83 o 
   6   4  12      402.86      331.73     50.29 o 
   7   4  12        1.99      -43.96     33.71 o 
   8   4  12        0.19      -44.71     32.77 o 
   9   4  12     1730.73     1820.69     95.40 o 
  10   4  12       94.50      112.48     69.93 o 
  11   4  12      370.77      345.03     87.58 o 
  12   4  12       38.43      -28.08     65.08 o 
 -13   5  12      141.91      158.08     78.56 o 
 -12   5  12      129.69       90.32     68.51 o 
 -11   5  12        7.38       63.49     67.26 o 
 -10   5  12       10.52       31.20     54.71 o 
  -9   5  12     1581.76     1618.91    141.51 o 
  -8   5  12      144.11      170.73     48.70 o 
  -7   5  12      541.30      550.69     64.17 o 
  -6   5  12      605.99      627.25     65.28 o 
  -5   5  12      341.57      297.75     50.29 o 
  -4   5  12      438.14      423.36     99.18 o 
  -3   5  12      832.01      851.66     66.41 o 
  -2   5  12     1000.80      989.61    128.97 o 
  -1   5  12      243.67      216.07     39.83 o 
   0   5  12      666.23      564.24    131.37 o 
   1   5  12     4993.04     5381.20    169.16 o 
   2   5  12      646.76      569.60     64.92 o 
   3   5  12     1325.10     1353.14     64.44 o 
   4   5  12      185.20      126.01     40.12 o 
   5   5  12      501.70      431.37     66.36 o 
   6   5  12      503.47      444.98     58.31 o 
   7   5  12     3977.10     3743.58    107.31 o 
   8   5  12       14.11      -46.89     31.26 o 
   9   5  12      121.91       66.08     52.98 o 
  10   5  12       97.96      102.68     68.05 o 
  11   5  12       46.06      -29.14     64.06 o 
  12   5  12       28.13       36.45     71.01 o 
 -12   6  12      143.83      156.08     77.36 o 
 -11   6  12     1215.14     1655.98    504.25 o 
 -10   6  12      400.77      440.53     91.46 o 
  -9   6  12      956.67     1011.45    235.53 o 
  -8   6  12      107.51       74.78     45.39 o 
  -7   6  12       81.46       31.29     37.81 o 
  -6   6  12      218.47      164.98     45.15 o 
  -5   6  12        1.74      -16.45     57.70 o 
  -4   6  12        6.34      -30.36     31.33 o 
  -3   6  12      764.28      708.95     63.80 o 
  -2   6  12       93.60      107.52     51.59 o 
  -1   6  12      881.75      985.53    127.00 o 
   0   6  12     1196.43     1139.14     86.13 o 
   1   6  12      894.39     1027.00    155.92 o 
   2   6  12      549.56      499.21     63.75 o 
   3   6  12     3452.73     3418.04     98.57 o 
   4   6  12     1724.34     1643.45     72.66 o 
   5   6  12      883.25      975.91     75.58 o 
   6   6  12      187.71       89.31     39.50 o 
   7   6  12      107.25       88.39     44.61 o 
   8   6  12      308.03      276.76     53.05 o 
   9   6  12      863.30      915.12    106.13 o 
  10   6  12      237.89      225.99     87.15 o 
  11   6  12       29.53        7.47     67.27 o 
  12   6  12       15.31      -90.78     74.17 o 
 -12   7  12      119.86       33.70     69.88 o 
 -11   7  12       33.54       24.55     60.48 o 
 -10   7  12      182.64      265.15     80.08 o 
  -9   7  12      610.24      691.55     98.09 o 
  -8   7  12      139.08      138.18     50.54 o 
  -7   7  12      431.15      391.16     59.47 o 
  -6   7  12       88.85       44.03     40.49 o 
  -5   7  12       69.35       34.48     49.35 o 
  -4   7  12     2345.20     2338.72    118.76 o 
  -3   7  12       56.43      -15.64     44.56 o 
  -2   7  12       67.13       55.49     49.87 o 
  -1   7  12     1675.53     1787.61    106.23 o 
   0   7  12      432.12      310.60     72.14 o 
   1   7  12     5245.48     5411.79    182.31 o 
   2   7  12      245.89      210.75     85.14 o 
   3   7  12       85.26       38.85     37.60 o 
   4   7  12      430.19      459.39     56.55 o 
   5   7  12       59.70        8.02     37.75 o 
   6   7  12     2033.91     2190.20     87.00 o 
   7   7  12      387.58      362.03     61.28 o 
   8   7  12     1307.23     1286.19     77.64 o 
   9   7  12       48.91      -15.74     49.59 o 
  10   7  12      339.72      295.41     90.84 o 
  11   7  12      113.23       77.55     79.32 o 
 -11   8  12      138.78      206.92     80.44 o 
 -10   8  12      271.50      230.40     80.93 o 
  -9   8  12       26.52      -70.01     78.33 o 
  -8   8  12      295.21      314.79    119.31 o 
  -7   8  12       19.78       53.77     52.65 o 
  -6   8  12     3656.71     3659.52    149.50 o 
  -5   8  12        2.64        8.43     47.02 o 
  -4   8  12     1480.66     1553.23    103.83 o 
  -3   8  12        4.72      -44.36     41.36 o 
  -2   8  12       64.57       61.57     54.93 o 
  -1   8  12       56.55        4.57     49.60 o 
   0   8  12      886.49     1035.41    165.84 o 
   1   8  12      153.18      100.67     49.47 o 
   2   8  12      635.11      743.73     77.85 o 
   3   8  12      898.60     1098.96    153.60 o 
   4   8  12     1815.99     1817.01     80.10 o 
   5   8  12      788.05      824.30     72.67 o 
   6   8  12      299.13      209.22     51.10 o 
   7   8  12        3.34      -25.75     36.81 o 
   8   8  12     1269.56     1451.17     90.34 o 
   9   8  12      195.96      202.37     69.12 o 
  10   8  12      169.82      106.98     78.67 o 
 -10   9  12      370.72      744.69    161.57 o 
  -9   9  12        0.76      -98.29     65.53 o 
  -8   9  12       71.09       84.79     57.20 o 
  -7   9  12        8.66       -3.63     71.93 o 
  -6   9  12       45.29       40.70     55.23 o 
  -5   9  12        2.64      -15.23     50.77 o 
  -4   9  12     1767.62     1825.35    116.57 o 
  -3   9  12      327.48      349.59     75.12 o 
  -2   9  12       72.73      105.38     61.62 o 
  -1   9  12       69.82       66.24     55.71 o 
   0   9  12      134.85       89.14     58.63 o 
   1   9  12      446.57      379.10     80.14 o 
   2   9  12     2570.37     2691.12    111.70 o 
   3   9  12      252.25      317.14     59.60 o 
   4   9  12       71.11       36.86     38.11 o 
   5   9  12      498.93      451.24     60.42 o 
   6   9  12      668.39      601.73     73.20 o 
   7   9  12       49.94      -37.71     38.73 o 
   8   9  12      430.49      346.97     85.44 o 
   9   9  12      353.18      302.45     70.01 o 
  -9  10  12        3.66      -46.32     74.70 o 
  -8  10  12        2.87      -70.01     46.68 o 
  -7  10  12       16.91      -71.50     75.13 o 
  -6  10  12       97.47       78.76     58.87 o 
  -5  10  12      306.96      453.63     87.60 o 
  -4  10  12        8.47       32.31     55.09 o 
  -3  10  12      444.89      634.11    114.83 o 
  -2  10  12     1201.13     1400.13    128.83 o 
  -1  10  12      291.73      330.53     82.94 o 
   0  10  12      455.72      663.62    121.87 o 
   1  10  12      460.42      539.80     89.19 o 
   2  10  12       60.77       -5.06     40.62 o 
   3  10  12       35.27       63.05     47.15 o 
   4  10  12      100.00       85.10     45.70 o 
   5  10  12      136.74       89.00     43.24 o 
   6  10  12       35.75       20.65     42.36 o 
   7  10  12      220.17      185.21     52.50 o 
   8  10  12      471.74      470.07     80.92 o 
  -7  11  12       26.08      -26.47     79.40 o 
  -6  11  12       28.20       30.22     58.52 o 
  -5  11  12      279.17      333.26     83.70 o 
  -4  11  12      139.89      128.74     66.74 o 
  -3  11  12     1241.74     1598.65    229.88 o 
  -2  11  12       59.90       84.89     60.99 o 
  -1  11  12      125.30       42.37     80.04 o 
   0  11  12      194.34      281.67     76.83 o 
   1  11  12       31.53      105.25     67.02 o 
   2  11  12      631.32      763.10     85.21 o 
   3  11  12      104.11        6.75     45.87 o 
   4  11  12        8.26       20.03     45.01 o 
   5  11  12        0.24      -22.67     39.53 o 
   6  11  12       18.94      -52.67     35.11 o 
   7  11  12      680.65      712.72     77.92 o 
  -6  12  12       72.49       51.78     91.14 o 
  -5  12  12      760.83     1157.69    156.99 o 
  -4  12  12        0.07       47.68     64.66 o 
  -3  12  12       19.24       34.94     67.87 o 
  -2  12  12       33.49       -4.77     59.02 o 
  -1  12  12       34.59       31.39     64.46 o 
   0  12  12       91.72       60.49     61.95 o 
   1  12  12      152.43      112.55     63.60 o 
   2  12  12        0.28       71.73     50.20 o 
   3  12  12      535.60      595.52     81.70 o 
   4  12  12        0.11      -27.06     45.71 o 
   5  12  12       75.78      -26.28     47.47 o 
  -2  13  12        5.12      -23.89     62.40 o 
  -1  13  12      115.12      153.40     79.31 o 
   0  13  12        1.75      -31.85     60.21 o 
   1  13  12      180.67      159.52     77.60 o 
 -13   0  13      123.97      171.82    110.56 o 
 -11   0  13      266.45      348.55    125.29 o 
  -9   0  13       74.46       21.98     76.84 o 
  -7   0  13     1058.73     1063.08     92.51 o 
  -5   0  13    16428.71    17268.82    321.23 o 
  -3   0  13     2441.90     2182.00    157.31 o 
  -1   0  13       68.87       63.18     79.19 o 
   1   0  13    13308.95    12865.77    390.17 o 
   3   0  13      153.62      147.91     89.43 o 
   5   0  13      596.42      630.06     87.94 o 
   7   0  13      495.64      614.48     75.11 o 
   9   0  13     6142.45     6508.60    158.18 o 
  11   0  13     1907.37     1907.52    163.28 o 
 -13   1  13        4.70      -46.07     62.93 o 
 -12   1  13      156.80      137.35     73.35 o 
 -11   1  13      202.18      227.21     78.65 o 
 -10   1  13       77.66       66.50     56.97 o 
  -9   1  13     1727.50     1563.27    107.31 o 
  -8   1  13       63.33       39.64     37.16 o 
  -7   1  13     2145.10     2115.82     75.81 o 
  -6   1  13      969.44     1222.14     69.31 o 
  -5   1  13       51.91       28.14     37.60 o 
  -4   1  13      404.25      485.96     59.73 o 
  -3   1  13     9788.68     9289.50    221.48 o 
  -2   1  13       76.97       56.01     52.27 o 
  -1   1  13     6563.48     6647.72    189.27 o 
   0   1  13       92.71       63.20     55.75 o 
   1   1  13       68.12      122.04     61.09 o 
   2   1  13     5298.41     5209.97    173.79 o 
   3   1  13     1971.15     2098.62    278.54 o 
   4   1  13     1624.70     1462.19     65.78 o 
   5   1  13      356.21      319.40     35.33 o 
   6   1  13      681.67      682.56     47.55 o 
   7   1  13     5001.27     5055.20     94.33 o 
   8   1  13      362.04      451.87     45.00 o 
   9   1  13      242.97      305.50     53.03 o 
  10   1  13        0.42      -60.21     47.00 o 
  11   1  13      239.29      281.28     74.63 o 
  12   1  13      169.16      225.39    112.70 o 
  13   1  13     1942.64     2213.59    195.51 o 
 -13   2  13      130.42       72.66    132.23 o 
 -12   2  13        0.84      -82.36     54.91 o 
 -11   2  13      621.85      768.23    106.57 o 
 -10   2  13     1217.43     1488.26    198.07 o 
  -9   2  13      469.01      586.27     92.90 o 
  -8   2  13      286.54      326.53     54.14 o 
  -7   2  13      623.77      824.98    118.33 o 
  -6   2  13      174.57      224.78     45.81 o 
  -5   2  13     1891.89     2021.81     84.34 o 
  -4   2  13      956.11     1040.70     69.97 o 
  -3   2  13      264.80      279.10     49.45 o 
  -2   2  13     1681.83     1804.33    102.87 o 
  -1   2  13      448.66      441.80     77.20 o 
   0   2  13     4235.68     4435.02    156.04 o 
   1   2  13     1852.94     1633.02    117.93 o 
   2   2  13      342.67      486.06     80.80 o 
   3   2  13       33.43        0.32     36.25 o 
   4   2  13     1641.57     1505.93     66.20 o 
   5   2  13      689.42      780.39     55.73 o 
   6   2  13     4108.64     4003.47     81.62 o 
   7   2  13      166.44       63.34     32.21 o 
   8   2  13       95.50       23.07     38.02 o 
   9   2  13     1721.43     1653.00     91.03 o 
  10   2  13      288.46      251.65     72.86 o 
  11   2  13      360.17      304.18    131.27 o 
  12   2  13       51.13       10.71     66.24 o 
 -13   3  13        2.77      -17.07     61.35 o 
 -12   3  13      643.79     1016.92    256.77 o 
 -11   3  13       81.17      100.08     64.29 o 
 -10   3  13        3.78      -74.01     49.34 o 
  -9   3  13      404.70      458.10     86.55 o 
  -8   3  13      760.64      783.16     74.23 o 
  -7   3  13     1353.87     1263.75     77.94 o 
  -6   3  13     1273.22     1296.98     73.61 o 
  -5   3  13      205.57      187.47     46.14 o 
  -4   3  13      970.43      855.96    119.27 o 
  -3   3  13      269.47      302.36     50.24 o 
  -2   3  13     1433.61     1269.33     66.62 o 
  -1   3  13      433.28      414.94     75.01 o 
   0   3  13      427.34      340.09     70.84 o 
   1   3  13      648.24      660.26     86.91 o 
   2   3  13     7152.65     7037.87    200.96 o 
   3   3  13      761.28      851.82     75.20 o 
   4   3  13       91.21       80.70     36.51 o 
   5   3  13       50.50      -11.14     34.07 o 
   6   3  13      583.88      553.71     61.48 o 
   7   3  13      108.62        8.67     37.98 o 
   8   3  13     2930.29     2829.66     94.90 o 
   9   3  13      163.97      117.46     55.60 o 
  10   3  13       18.38      -20.98     53.95 o 
  11   3  13      110.57      198.58     74.75 o 
  12   3  13      384.27      479.02    100.37 o 
 -13   4  13       19.71      -36.25     63.84 o 
 -12   4  13       32.35      -41.48     58.29 o 
 -11   4  13        3.26      -10.36     59.11 o 
 -10   4  13      426.39      462.94     90.40 o 
  -9   4  13        4.38      -53.56     46.53 o 
  -8   4  13        1.91      -31.97     35.36 o 
  -7   4  13       10.42      -16.90     32.77 o 
  -6   4  13     1363.31     1410.61    105.00 o 
  -5   4  13      707.18      703.73     70.18 o 
  -4   4  13     5956.50     5442.36    132.41 o 
  -3   4  13       68.25       30.92     34.33 o 
  -2   4  13      268.48      281.17     45.70 o 
  -1   4  13       42.18       -6.45     28.71 o 
   0   4  13     4956.54     4793.77    173.85 o 
   1   4  13       55.60       75.65     52.77 o 
   2   4  13     1478.83     1470.38     99.22 o 
   3   4  13       99.55       52.50     39.70 o 
   4   4  13     1681.34     1562.33     69.46 o 
   5   4  13       64.38       16.40     34.99 o 
   6   4  13     3930.40     3883.83    109.83 o 
   7   4  13      453.08      326.49     54.78 o 
   8   4  13       95.74       90.89     41.92 o 
   9   4  13      126.39      109.42     53.93 o 
  10   4  13      710.30      844.36    118.14 o 
  11   4  13       98.64      102.25     74.31 o 
  12   4  13      288.38      384.58     97.25 o 
 -12   5  13      652.48      703.12    109.09 o 
 -11   5  13      268.13      193.64     75.82 o 
 -10   5  13        0.10      -24.17     47.50 o 
  -9   5  13      134.83       63.24     61.15 o 
  -8   5  13      657.19      658.70     72.72 o 
  -7   5  13       12.33        0.89     37.54 o 
  -6   5  13     1620.35     1481.85     76.46 o 
  -5   5  13      936.93     1009.08     77.73 o 
  -4   5  13     1199.71     1113.87     63.92 o 
  -3   5  13        1.93       -2.63     31.38 o 
  -2   5  13     1273.87     1275.13     65.12 o 
  -1   5  13      226.11      294.48     67.61 o 
   0   5  13      306.27      261.60     67.17 o 
   1   5  13     1985.45     1786.20    108.35 o 
   2   5  13     8271.80     8074.63    176.20 o 
   3   5  13     1506.10     1484.12     80.36 o 
   4   5  13      539.39      485.85     57.28 o 
   5   5  13      720.53      781.40     69.33 o 
   6   5  13        3.86      -49.60     33.07 o 
   7   5  13      307.16      212.30     50.59 o 
   8   5  13     2596.75     2669.93     96.20 o 
   9   5  13      103.88       25.94     51.49 o 
  10   5  13        5.59      -47.29     58.47 o 
  11   5  13        5.12      -27.33     62.06 o 
  12   5  13      343.99      314.08     95.76 o 
 -12   6  13        5.22      -35.84     59.23 o 
 -11   6  13      635.30     1067.97    125.72 o 
 -10   6  13      939.05     1018.46    119.64 o 
  -9   6  13      266.30      287.17    144.71 o 
  -8   6  13      286.32      341.58     61.87 o 
  -7   6  13      210.71      166.46     46.36 o 
  -6   6  13      100.05       26.66     40.45 o 
  -5   6  13      373.56      441.24     57.76 o 
  -4   6  13      149.98      246.74     49.60 o 
  -3   6  13      778.21      739.85     93.33 o 
  -2   6  13     1194.06     1090.85    166.06 o 
  -1   6  13     1482.69     1566.03    384.19 o 
   0   6  13     4749.61     5195.04    451.96 o 
   1   6  13     2756.57     2854.00    287.18 o 
   2   6  13      320.92      409.31     62.11 o 
   3   6  13      148.45      104.25     46.15 o 
   4   6  13     1046.31     1109.53     77.31 o 
   5   6  13     2794.48     2667.57     95.15 o 
   6   6  13     2574.05     2537.10     93.76 o 
   7   6  13      893.57      866.65     75.68 o 
   8   6  13       11.67      -13.87     39.67 o 
   9   6  13      660.04      573.78     83.65 o 
  10   6  13       65.18        3.05     60.21 o 
  11   6  13       65.09      100.27     79.78 o 
 -11   7  13      682.69      899.39    155.06 o 
 -10   7  13      149.99       84.90     67.90 o 
  -9   7  13       67.01       -4.91     56.88 o 
  -8   7  13       78.72       37.10     44.87 o 
  -7   7  13      160.97      115.37     59.63 o 
  -6   7  13      336.74      422.05     78.86 o 
  -5   7  13      143.07       98.96     54.67 o 
  -4   7  13        0.33      -27.27     45.11 o 
  -3   7  13     1827.90     1782.07    116.65 o 
  -2   7  13      580.55      668.78    140.55 o 
  -1   7  13     2702.17     2654.91    219.42 o 
   0   7  13      100.16      115.15     59.90 o 
   1   7  13     1980.56     1833.67    113.14 o 
   2   7  13     3746.51     4126.14    131.67 o 
   3   7  13     1464.79     1549.31     85.72 o 
   4   7  13     1320.80     1346.56     74.57 o 
   5   7  13       28.27       14.28     36.27 o 
   6   7  13      233.10      222.70     50.38 o 
   7   7  13     1265.73     1351.39     86.06 o 
   8   7  13       84.84       39.54     43.57 o 
   9   7  13      557.43      579.88     94.54 o 
  10   7  13        5.61      -52.33     65.29 o 
 -10   8  13       27.73      -89.43     84.52 o 
  -9   8  13       83.21       25.61     91.78 o 
  -8   8  13       11.31      -57.79     48.56 o 
  -7   8  13        2.24       -1.19     48.62 o 
  -6   8  13        3.56      -19.11     49.15 o 
  -5   8  13     2511.98     2688.21    200.95 o 
  -4   8  13      412.95      394.02    154.85 o 
  -3   8  13      295.51      487.94     84.51 o 
  -2   8  13      570.31      452.05     87.72 o 
  -1   8  13      273.01      183.88     68.84 o 
   0   8  13      738.86      789.24    205.97 o 
   1   8  13     1406.86     1625.62    121.66 o 
   2   8  13      101.63       12.93     41.04 o 
   3   8  13      455.06      389.52     65.11 o 
   4   8  13      430.12      486.11     61.23 o 
   5   8  13      317.78      334.15     56.04 o 
   6   8  13       85.09       53.95     41.70 o 
   7   8  13      502.46      473.38     75.85 o 
   8   8  13        4.23      -10.57     43.98 o 
   9   8  13     1419.26     1514.56    165.72 o 
  10   8  13       14.35       21.14     63.33 o 
  -9   9  13       96.76      153.68    101.17 o 
  -8   9  13      202.71      226.88     85.59 o 
  -7   9  13      257.20      287.50    106.93 o 
  -6   9  13      214.62      307.83     76.71 o 
  -5   9  13        4.87      -21.08     50.31 o 
  -4   9  13      185.47      188.51     71.79 o 
  -3   9  13     1132.77     1395.58    127.87 o 
  -2   9  13       15.20       19.42     56.29 o 
  -1   9  13      775.73      809.04    107.15 o 
   0   9  13       17.83       -6.14     49.73 o 
   1   9  13       56.59       15.75     53.24 o 
   2   9  13      245.59      271.12     74.22 o 
   3   9  13     1375.54     1392.25     91.92 o 
   4   9  13       53.88       -6.10     45.16 o 
   5   9  13       64.90       16.28     41.85 o 
   6   9  13        7.48      -50.10     36.01 o 
   7   9  13      695.50      874.29     80.77 o 
   8   9  13       48.93       20.58     59.54 o 
   9   9  13       67.90       24.53     59.90 o 
  -8  10  13        0.23      -11.18     70.44 o 
  -7  10  13       13.71      -22.62     71.72 o 
  -6  10  13       28.70        4.18     55.13 o 
  -5  10  13      983.95     1274.98    129.73 o 
  -4  10  13      784.87      757.30    172.25 o 
  -3  10  13        9.41       35.55     59.40 o 
  -2  10  13       13.40       85.10     63.21 o 
  -1  10  13      413.24      532.79     92.28 o 
   0  10  13        0.60      -14.29     54.61 o 
   1  10  13     1191.74     1346.08    199.57 o 
   2  10  13        0.52      -27.91     43.53 o 
   3  10  13      958.22     1030.82     94.70 o 
   4  10  13      170.13      123.00     54.25 o 
   5  10  13      491.75      527.51     72.74 o 
   6  10  13      292.12      266.22     58.44 o 
   7  10  13      185.14      116.77     53.37 o 
  -7  11  13      223.20      176.52    109.49 o 
  -6  11  13      301.31      369.16    118.78 o 
  -5  11  13        9.31      -59.43     67.23 o 
  -4  11  13      401.01      508.04     93.80 o 
  -3  11  13       33.90      -42.51     57.13 o 
  -2  11  13      842.05      982.96    121.10 o 
  -1  11  13        7.45       39.11     61.04 o 
   0  11  13      216.60      236.26     76.74 o 
   1  11  13      418.32      456.89     93.30 o 
   2  11  13      500.50      457.56    101.71 o 
   3  11  13      409.92      550.25     78.07 o 
   4  11  13      106.07       19.91     49.26 o 
   5  11  13       54.69      -41.00     41.11 o 
   6  11  13       98.47       78.39     46.61 o 
  -4  12  13      924.08     1222.16    239.59 o 
  -3  12  13       22.41       14.07     61.30 o 
  -2  12  13       54.85       68.84     64.41 o 
  -1  12  13        3.66       -7.48     58.10 o 
   0  12  13      164.17      110.51     82.17 o 
   1  12  13        4.21       16.90     63.31 o 
   2  12  13       19.56      -11.18     56.51 o 
   3  12  13       81.21       27.04     49.94 o 
   4  12  13       30.19       64.73     53.38 o 
 -12   0  14      197.98      285.80    111.84 o 
 -10   0  14     2195.29     2301.53    189.11 o 
  -8   0  14     1664.63     1549.79    149.19 o 
  -6   0  14      390.45      338.34     71.75 o 
  -4   0  14    10494.82    10333.08    339.37 o 
  -2   0  14     1591.21     1733.35    148.77 o 
   0   0  14      422.07      398.07    115.68 o 
   2   0  14     3349.41     3297.66    205.97 o 
   4   0  14     1085.66     1223.65    165.20 o 
   6   0  14     1441.12     1396.99     92.51 o 
   8   0  14      277.55      252.26     61.67 o 
  10   0  14     1043.81     1253.54    175.66 o 
 -13   1  14      104.91      -17.85     66.42 o 
 -12   1  14      344.89      199.75     82.49 o 
 -11   1  14       46.27       16.50     60.90 o 
 -10   1  14       43.42        3.20     58.32 o 
  -9   1  14       55.47       15.71     54.56 o 
  -8   1  14      227.10      257.63     59.92 o 
  -7   1  14       63.05       58.79     39.50 o 
  -6   1  14     5160.23     5323.87    120.14 o 
  -5   1  14      828.71      994.99     81.10 o 
  -4   1  14      358.38      370.25     59.68 o 
  -3   1  14        1.54       35.05     53.58 o 
  -2   1  14       12.68       57.19     55.97 o 
  -1   1  14        4.59      132.14     61.22 o 
   0   1  14     4442.77     4234.23    159.89 o 
   1   1  14      761.15      719.12     96.02 o 
   2   1  14      185.61      240.92     70.00 o 
   3   1  14     2505.79     2473.90    130.74 o 
   4   1  14      250.91      382.94     81.08 o 
   5   1  14      754.56      663.76     65.53 o 
   6   1  14       20.34      -17.15     27.80 o 
   7   1  14      248.57      250.80     38.74 o 
   8   1  14     6523.07     6444.50    111.23 o 
   9   1  14        2.00      -28.86     38.06 o 
  10   1  14      555.84      674.97    109.92 o 
  11   1  14       14.50       -5.70     64.24 o 
  12   1  14        9.22      -72.36     91.57 o 
 -13   2  14      145.18       55.18     73.36 o 
 -12   2  14       89.56        0.26     67.77 o 
 -11   2  14       10.49      -48.58     56.40 o 
 -10   2  14     1073.93      968.65    304.58 o 
  -9   2  14      450.78      512.14     97.33 o 
  -8   2  14     2012.59     2041.63     90.68 o 
  -7   2  14      198.36      225.81     47.09 o 
  -6   2  14      269.36      179.65     42.70 o 
  -5   2  14      389.14      344.39     58.38 o 
  -4   2  14     2281.06     2323.37     92.70 o 
  -3   2  14     1206.43     1239.56    100.02 o 
  -2   2  14      371.75      319.07    100.10 o 
  -1   2  14      765.01      859.71    121.34 o 
   0   2  14       24.15       56.23     55.18 o 
   1   2  14     6737.47     6853.00    203.67 o 
   2   2  14     2163.68     2199.28    129.45 o 
   3   2  14      386.71      399.13     80.89 o 
   4   2  14     1704.06     1602.43     84.68 o 
   5   2  14      181.26       92.69     41.91 o 
   6   2  14     3795.71     3888.87    109.52 o 
   7   2  14     3763.99     3659.75    107.34 o 
   8   2  14     1146.06     1009.05     77.86 o 
   9   2  14      131.04        3.18     47.12 o 
  10   2  14      335.27      326.66    173.63 o 
  11   2  14      170.87       55.75     69.18 o 
  12   2  14     1009.65     1323.85    138.65 o 
 -13   3  14        6.16      -91.63     61.09 o 
 -12   3  14        0.21       18.88     63.67 o 
 -11   3  14     1733.13     1691.34    118.92 o 
 -10   3  14      307.33      256.79     75.83 o 
  -9   3  14       97.77       88.18     61.95 o 
  -8   3  14      386.65      402.79     74.51 o 
  -7   3  14      140.56       66.18     38.05 o 
  -6   3  14     5038.88     4838.55    131.51 o 
  -5   3  14     2645.61     2693.70    100.08 o 
  -4   3  14      791.91      797.75     73.97 o 
  -3   3  14     4964.85     4470.76    122.69 o 
  -2   3  14     1383.18     1340.33     95.10 o 
  -1   3  14     1966.48     1808.13    108.45 o 
   0   3  14       83.66       35.02     53.30 o 
   1   3  14     1681.92     1508.79    106.02 o 
   2   3  14      685.35      906.56    104.26 o 
   3   3  14     2615.52     2480.20    101.06 o 
   4   3  14     1232.46     1289.42     69.41 o 
   5   3  14     1941.02     1869.88     78.13 o 
   6   3  14      249.66      139.08     46.47 o 
   7   3  14      172.33      135.28     45.87 o 
   8   3  14      359.22      272.65     76.83 o 
   9   3  14     1182.62     1285.94    104.99 o 
  10   3  14       94.12       56.01     64.86 o 
  11   3  14      140.25       87.90     73.45 o 
  12   3  14       21.86      -10.10     74.09 o 
 -12   4  14      134.41      168.65     93.49 o 
 -11   4  14       39.26      -25.02     81.21 o 
 -10   4  14       41.25       29.66     59.78 o 
  -9   4  14      231.84      194.06     70.14 o 
  -8   4  14      122.95       80.58     44.18 o 
  -7   4  14      528.27      532.50     59.52 o 
  -6   4  14       17.20       35.69     40.61 o 
  -5   4  14     2354.06     2309.37     93.27 o 
  -4   4  14       26.93       -9.79     36.31 o 
  -3   4  14     1100.33     1071.32     72.03 o 
  -2   4  14       29.28       -2.72     32.06 o 
  -1   4  14      601.70      633.62     64.36 o 
   0   4  14       43.40       -8.25     49.53 o 
   1   4  14    10228.28     9738.07    247.66 o 
   2   4  14      227.69      301.23     75.41 o 
   3   4  14      753.30      904.53     82.07 o 
   4   4  14       40.92       -6.82     32.55 o 
   5   4  14        4.49      -49.04     32.69 o 
   6   4  14      243.83      163.24     48.37 o 
   7   4  14     1126.56     1071.07     81.68 o 
   8   4  14        9.11      -40.05     37.26 o 
   9   4  14     1088.95     1386.10    116.66 o 
  10   4  14      114.81       56.31     65.84 o 
  11   4  14      500.79      515.52     99.13 o 
 -12   5  14       51.56       -0.51     67.62 o 
 -11   5  14     1033.25     1083.56    127.22 o 
 -10   5  14        3.30      -43.42     53.11 o 
  -9   5  14       71.37       58.91     53.68 o 
  -8   5  14       19.16      -46.36     37.79 o 
  -7   5  14      194.21      101.11     75.45 o 
  -6   5  14      482.90      499.87     97.65 o 
  -5   5  14      414.75      490.95     93.41 o 
  -4   5  14        2.03      -19.56     34.23 o 
  -3   5  14     2774.77     2598.59     94.88 o 
  -2   5  14      178.94       46.13     69.05 o 
  -1   5  14     2495.54     2598.70    129.15 o 
   0   5  14      667.81      840.59    195.72 o 
   1   5  14     2168.86     2086.81    120.79 o 
   2   5  14     1145.77     1349.31    211.09 o 
   3   5  14     2470.04     2547.67    105.26 o 
   4   5  14     2687.28     2602.43     93.38 o 
   5   5  14     1494.62     1436.19     77.95 o 
   6   5  14      645.07      582.95     65.09 o 
   7   5  14       75.99       15.09     41.37 o 
   8   5  14       79.89       21.02     40.59 o 
   9   5  14      808.05      825.29    115.14 o 
  10   5  14       81.97      -55.68     62.00 o 
  11   5  14       22.68      -70.90     60.41 o 
 -11   6  14       13.43      -17.01     60.53 o 
 -10   6  14      117.71      177.79     78.67 o 
  -9   6  14      162.50       73.69     62.09 o 
  -8   6  14      153.19      119.68     52.74 o 
  -7   6  14      157.71      156.32     50.07 o 
  -6   6  14       20.60       77.41     44.80 o 
  -5   6  14      383.83      405.14    118.35 o 
  -4   6  14      664.33      723.10     93.57 o 
  -3   6  14      891.28     1116.24    189.64 o 
  -2   6  14       39.68       21.59     56.34 o 
  -1   6  14       10.15      -29.78     46.26 o 
   0   6  14     1383.16     1311.56    102.35 o 
   1   6  14     3257.38     3282.24    148.89 o 
   2   6  14     1415.72     1488.29    106.73 o 
   3   6  14      190.56      209.09     56.13 o 
   4   6  14       14.91      -12.96     35.40 o 
   5   6  14       41.58       -9.27     36.76 o 
   6   6  14      184.91      197.44     51.07 o 
   7   6  14     1344.28     1452.22     95.66 o 
   8   6  14     1202.32     1385.98    108.42 o 
   9   6  14       74.31       52.22     57.67 o 
  10   6  14       15.05      -45.11     61.36 o 
 -11   7  14       54.51       23.99     66.86 o 
 -10   7  14      109.15       89.58     74.50 o 
  -9   7  14       35.96      -67.05     53.39 o 
  -8   7  14        9.11      -16.45     50.58 o 
  -7   7  14        7.46      -54.15     46.50 o 
  -6   7  14     1277.21     1337.32    108.96 o 
  -5   7  14      642.07      813.95    100.04 o 
  -4   7  14        0.14      -25.55     48.62 o 
  -3   7  14       58.48      -28.05     88.36 o 
  -2   7  14     1058.12     1169.44    115.53 o 
  -1   7  14      318.35      309.65     80.79 o 
   0   7  14     2576.13     2547.63    134.29 o 
   1   7  14      242.45      222.74     71.33 o 
   2   7  14      254.10      284.12     96.69 o 
   3   7  14     1539.03     1563.84     89.06 o 
   4   7  14     1694.97     1505.90     87.25 o 
   5   7  14     1802.02     1686.71     81.77 o 
   6   7  14      758.11      600.31     67.67 o 
   7   7  14        4.23      -47.04     38.97 o 
   8   7  14     1136.62     1177.01    134.20 o 
   9   7  14        0.82      -47.90     55.90 o 
  10   7  14      125.18      184.94     87.53 o 
 -10   8  14      349.70      437.55    134.25 o 
  -9   8  14       10.33     -101.60     77.69 o 
  -8   8  14      134.85      133.48     71.50 o 
  -7   8  14       41.63       19.21     71.72 o 
  -6   8  14       36.80      -67.68     51.11 o 
  -5   8  14      296.52      371.40     82.34 o 
  -4   8  14     1189.83     1141.99    117.57 o 
  -3   8  14      236.92      158.94    118.57 o 
  -2   8  14      503.45      463.60     85.27 o 
  -1   8  14      633.84      563.78     92.54 o 
   0   8  14      777.23      778.28    105.47 o 
   1   8  14      126.30      127.01     61.54 o 
   2   8  14     2673.03     2801.96    122.92 o 
   3   8  14      184.75      216.74     55.92 o 
   4   8  14       57.25       53.91     47.98 o 
   5   8  14       36.53      -46.83     39.40 o 
   6   8  14      477.97      458.21     64.97 o 
   7   8  14        4.47      -55.16     38.52 o 
   8   8  14       53.48        9.70     46.27 o 
   9   8  14        0.77      -36.80     61.00 o 
  -9   9  14       24.45       24.12     94.34 o 
  -8   9  14       12.04      -12.19     51.40 o 
  -7   9  14       94.28       26.25     78.76 o 
  -6   9  14     1093.12     1519.51    217.28 o 
  -5   9  14      820.81     1263.39    209.60 o 
  -4   9  14       41.02      -16.44     50.14 o 
  -3   9  14       27.79       59.82     61.35 o 
  -2   9  14      792.94      891.14    112.50 o 
  -1   9  14      130.56      177.60     72.97 o 
   0   9  14     1879.34     1795.27    265.52 o 
   1   9  14       71.13       35.18     66.81 o 
   2   9  14      299.54      362.95     81.39 o 
   3   9  14       56.77       -3.58     43.28 o 
   4   9  14      164.93      147.87     53.84 o 
   5   9  14        1.27      -52.80     35.20 o 
   6   9  14      220.92      222.81     56.74 o 
   7   9  14       21.41       15.21     43.01 o 
   8   9  14      939.40     1077.05    139.91 o 
  -7  10  14      140.21       73.00     81.32 o 
  -6  10  14        0.74      -16.79     58.72 o 
  -5  10  14      160.62      345.83     86.62 o 
  -4  10  14      911.76     1254.42    131.71 o 
  -3  10  14      294.67      318.86     84.57 o 
  -2  10  14       57.22      -21.58     59.62 o 
  -1  10  14      617.22      568.04     98.05 o 
   0  10  14       19.83       40.04     79.29 o 
   1  10  14      448.62      413.10     87.63 o 
   2  10  14      898.57      832.78    113.68 o 
   3  10  14      152.49      191.27     59.77 o 
   4  10  14       50.79       -0.45     48.04 o 
   5  10  14      214.83      127.78     55.69 o 
   6  10  14     1101.55     1338.28    101.24 o 
   7  10  14     1206.56     1471.27    138.93 o 
  -6  11  14      725.06     1035.63    123.16 o 
  -5  11  14      384.58      488.30    102.25 o 
  -4  11  14      127.10      122.69    107.47 o 
  -3  11  14       64.54       63.61     69.23 o 
  -2  11  14       28.76       11.28     64.06 o 
  -1  11  14       84.67       98.15     69.62 o 
   0  11  14        6.02     -106.01     80.47 o 
   1  11  14      345.19      260.30     83.73 o 
   2  11  14      183.50      250.08     83.51 o 
   3  11  14      411.60      338.03     68.31 o 
   4  11  14      178.68      119.76     57.77 o 
   5  11  14       76.69       76.45     57.62 o 
  -3  12  14      140.25       72.30     73.97 o 
  -2  12  14        9.29       16.57     63.54 o 
  -1  12  14       73.63       27.94     66.99 o 
   0  12  14        7.02      -37.99     70.00 o 
   1  12  14      649.68      560.22    107.44 o 
   2  12  14        0.03       11.67     63.53 o 
 -11   0  15      109.53      110.56    103.73 o 
  -9   0  15     1382.41     1738.26    212.37 o 
  -7   0  15     4444.17     4365.18    157.51 o 
  -5   0  15      787.11     1042.40    104.23 o 
  -3   0  15       63.35      148.34     91.35 o 
  -1   0  15      594.05      683.22    136.18 o 
   1   0  15     4970.26     4950.33    253.78 o 
   3   0  15     2639.25     2577.29    192.52 o 
   5   0  15      409.35      301.80    116.11 o 
   7   0  15     7102.32     7238.37    170.46 o 
   9   0  15       24.95      -40.57     43.61 o 
 -12   1  15      176.42      125.84     80.00 o 
 -11   1  15     1353.74     1450.32    373.31 o 
 -10   1  15       92.88      -13.27     57.93 o 
  -9   1  15      867.21      989.58    118.74 o 
  -8   1  15      278.72      262.86     76.14 o 
  -7   1  15      348.14      324.45     53.47 o 
  -6   1  15      773.31      961.24     72.94 o 
  -5   1  15     3312.91     3270.29    111.25 o 
  -4   1  15      172.56      197.75     69.90 o 
  -3   1  15       81.89      102.05     63.57 o 
  -2   1  15       34.31       51.73     55.34 o 
  -1   1  15      297.39      333.49     72.06 o 
   0   1  15      871.36     1175.13    155.28 o 
   1   1  15     1034.94     1219.09    122.09 o 
   2   1  15       31.94      -12.88     59.70 o 
   3   1  15     1771.08     1818.13    120.35 o 
   4   1  15      680.70      877.90    112.42 o 
   5   1  15     2498.89     2583.01     90.46 o 
   6   1  15     1795.19     1794.30     69.13 o 
   7   1  15      647.86      722.09     55.79 o 
   8   1  15      584.97      622.08     68.13 o 
   9   1  15     2090.63     2008.98     84.88 o 
  10   1  15       22.00      -71.68     52.68 o 
  11   1  15     1397.63     1781.59    217.50 o 
 -12   2  15      452.77      461.45    100.82 o 
 -11   2  15        0.72       24.61     62.53 o 
 -10   2  15        5.45       22.14     66.09 o 
  -9   2  15      126.60       86.87     58.59 o 
  -8   2  15      168.39      182.76     57.69 o 
  -7   2  15     1359.94     1406.13     68.62 o 
  -6   2  15     1240.56     1107.48    144.40 o 
  -5   2  15       26.73      -33.62     39.18 o 
  -4   2  15     4461.79     4548.44    128.55 o 
  -3   2  15      543.39      619.94     91.23 o 
  -2   2  15      975.16     1084.45    150.80 o 
  -1   2  15       73.67       38.91     69.15 o 
   0   2  15      379.48      432.06     86.69 o 
   1   2  15      985.36     1069.30    116.26 o 
   2   2  15      594.63      515.93     91.16 o 
   3   2  15       93.09      167.36     95.83 o 
   4   2  15      199.60       77.79     69.20 o 
   5   2  15      577.96      484.01     60.27 o 
   6   2  15      665.86      616.35     66.97 o 
   7   2  15     4003.12     3953.06    114.83 o 
   8   2  15      799.55     1008.16     79.27 o 
   9   2  15      330.01      338.54     88.78 o 
  10   2  15      171.50       88.92     70.32 o 
  11   2  15        8.32      -82.16     65.64 o 
 -12   3  15        1.01       12.06     62.73 o 
 -11   3  15       83.54      123.42     69.53 o 
 -10   3  15      432.01      446.38     99.14 o 
  -9   3  15        0.59      -17.75     56.80 o 
  -8   3  15      312.06      424.29     66.45 o 
  -7   3  15      280.87      221.41     47.41 o 
  -6   3  15      320.01      289.17     64.44 o 
  -5   3  15     1041.82     1216.88     80.47 o 
  -4   3  15      738.60      728.68    106.15 o 
  -3   3  15     1727.75     1607.76     80.32 o 
  -2   3  15       22.80      -67.06     57.74 o 
  -1   3  15       36.29      -48.52     54.96 o 
   0   3  15     6122.34     5942.86    268.19 o 
   1   3  15      172.83      124.10     69.22 o 
   2   3  15      144.23       61.19     65.15 o 
   3   3  15     1319.94     1477.93    130.62 o 
   4   3  15      112.58       51.13     47.43 o 
   5   3  15     1420.77     1455.44    125.66 o 
   6   3  15     2378.13     2312.29     96.77 o 
   7   3  15      520.81      586.14     66.72 o 
   8   3  15      487.14      555.03     78.96 o 
   9   3  15      914.89      737.86     88.66 o 
  10   3  15      213.48      174.62     79.22 o 
  11   3  15      188.64      181.95     79.04 o 
 -12   4  15      655.07      795.53    121.05 o 
 -11   4  15       51.04       30.19     63.97 o 
 -10   4  15        0.75      -50.44     60.72 o 
  -9   4  15      120.43      113.69     64.22 o 
  -8   4  15      405.85      520.81     69.81 o 
  -7   4  15       29.55        0.79     35.82 o 
  -6   4  15     1753.11     1517.42     79.92 o 
  -5   4  15       15.39      -16.69     37.14 o 
  -4   4  15      762.19      793.63    105.43 o 
  -3   4  15       29.58      -44.25     33.26 o 
  -2   4  15       88.29       59.05     39.10 o 
  -1   4  15      303.36      306.08     52.15 o 
   0   4  15       40.42       48.14     61.18 o 
   1   4  15      477.89      364.13     81.56 o 
   2   4  15     6176.27     6105.70    349.08 o 
   3   4  15      110.20       -1.68     63.61 o 
   4   4  15     1735.30     1673.30     91.72 o 
   5   4  15      322.96      299.96     55.48 o 
   6   4  15        8.41      -55.93     37.29 o 
   7   4  15      210.33      159.25     47.95 o 
   8   4  15      692.27      732.82     74.16 o 
   9   4  15      232.14      220.76     64.26 o 
  10   4  15      114.31      108.88     73.53 o 
  11   4  15        0.11       -2.89     75.08 o 
 -11   5  15      112.79       72.33     70.01 o 
 -10   5  15      244.28      206.66     78.36 o 
  -9   5  15       97.24      130.58     66.65 o 
  -8   5  15       84.51       15.02     42.86 o 
  -7   5  15      177.52      137.08     52.05 o 
  -6   5  15      858.17      915.10    157.33 o 
  -5   5  15      500.21      529.05     67.91 o 
  -4   5  15      902.39      937.26     81.51 o 
  -3   5  15       62.28       67.54     60.90 o 
  -2   5  15     1146.69     1343.32    122.97 o 
  -1   5  15        8.04      -70.29     53.46 o 
   0   5  15     5145.19     5192.95    242.15 o 
   1   5  15      362.10      279.76     78.52 o 
   2   5  15      159.76      126.90     67.51 o 
   3   5  15        0.86      -53.29     36.69 o 
   4   5  15      104.59      139.11     54.66 o 
   5   5  15        0.38      -29.95     37.00 o 
   6   5  15     1870.72     1842.74     85.63 o 
   7   5  15      193.62      126.21     48.88 o 
   8   5  15     1039.45     1156.50    105.46 o 
   9   5  15       44.55       10.84     56.56 o 
  10   5  15      272.65      296.70     91.08 o 
 -11   6  15      186.35      161.70     80.48 o 
 -10   6  15        6.16      -12.47     60.79 o 
  -9   6  15       60.85      -64.29     53.71 o 
  -8   6  15       33.42      -23.37     44.80 o 
  -7   6  15      338.76      317.96     62.04 o 
  -6   6  15      312.80      256.37     74.17 o 
  -5   6  15      500.97      475.00     84.64 o 
  -4   6  15     2299.64     2230.57    125.08 o 
  -3   6  15     1798.69     1907.05    119.52 o 
  -2   6  15      726.89     1048.14    201.81 o 
  -1   6  15     2761.70     2779.14    199.46 o 
   0   6  15       55.16       49.57     61.12 o 
   1   6  15       52.82      -44.05     47.66 o 
   2   6  15     1051.50     1167.38    121.42 o 
   3   6  15     1055.11     1190.69     98.53 o 
   4   6  15      307.93      210.68     59.37 o 
   5   6  15       46.38      -10.63     38.93 o 
   6   6  15      432.04      403.63     61.82 o 
   7   6  15      506.38      447.59     64.92 o 
   8   6  15      499.17      532.12     67.78 o 
   9   6  15       10.84      -45.20     55.29 o 
  10   6  15       70.64       50.03    111.20 o 
 -10   7  15       48.70       52.08     98.18 o 
  -9   7  15       93.30      -84.74     84.95 o 
  -8   7  15      251.67      271.50     76.69 o 
  -7   7  15       68.09       22.42     96.80 o 
  -6   7  15      372.96      440.75     82.43 o 
  -5   7  15     1330.53     1643.05    123.75 o 
  -4   7  15       94.18      100.30     83.35 o 
  -3   7  15       38.96       -1.21     71.29 o 
  -2   7  15       13.61      -17.48     51.66 o 
  -1   7  15      531.45      439.86     87.51 o 
   0   7  15      380.23      398.68     90.71 o 
   1   7  15     1752.29     1648.01    115.52 o 
   2   7  15       80.14       10.45     56.81 o 
   3   7  15        0.57       47.84     47.70 o 
   4   7  15       56.34        7.73     45.56 o 
   5   7  15      705.89      711.38     88.73 o 
   6   7  15      218.06      147.30     50.04 o 
   7   7  15      266.43      169.84     50.92 o 
   8   7  15       47.43       52.71     46.42 o 
   9   7  15      361.30      351.14     93.31 o 
  -9   8  15        0.27      -46.53     84.95 o 
  -8   8  15       31.21      100.65     66.03 o 
  -7   8  15     1048.68     1100.07    162.86 o 
  -6   8  15       14.38      -11.06     56.39 o 
  -5   8  15        0.09      -53.88     53.57 o 
  -4   8  15       73.93       96.75     62.84 o 
  -3   8  15      524.56      629.99     96.01 o 
  -2   8  15      323.33      356.18     83.85 o 
  -1   8  15      370.59      316.53    115.90 o 
   0   8  15       63.48       60.93     61.01 o 
   1   8  15      287.80      318.47     78.82 o 
   2   8  15      144.27       62.87     63.91 o 
   3   8  15     1453.05     1655.67    100.70 o 
   4   8  15       64.34       25.39     47.42 o 
   5   8  15      454.88      496.41     67.93 o 
   6   8  15        2.74      -58.46     38.98 o 
   7   8  15      801.07      873.60     84.22 o 
   8   8  15       10.27        6.01     58.20 o 
  -8   9  15       51.70       92.63     94.34 o 
  -7   9  15       18.12        2.99     83.03 o 
  -6   9  15        5.26       -7.25     68.51 o 
  -5   9  15      754.56      951.75    167.12 o 
  -4   9  15      306.05      308.96     83.32 o 
  -3   9  15       28.88      -63.28     51.34 o 
  -2   9  15      833.78      899.93    115.46 o 
  -1   9  15      177.56      181.03     71.01 o 
   0   9  15        3.83      -57.98     51.97 o 
   1   9  15     1118.44     1212.73    148.34 o 
   2   9  15       39.87       10.64     61.59 o 
   3   9  15      140.73      104.35     52.50 o 
   4   9  15      144.95      131.97     55.58 o 
   5   9  15      410.34      460.29    105.67 o 
   6   9  15      360.00      308.02     62.85 o 
   7   9  15       12.85       10.29     45.37 o 
  -7  10  15      268.84      234.57    115.04 o 
  -6  10  15      451.29      643.10    108.09 o 
  -5  10  15        1.53      -53.15     59.27 o 
  -4  10  15      136.29       61.20     66.22 o 
  -3  10  15      646.65      821.03    113.86 o 
  -2  10  15       12.78      -34.92     58.40 o 
  -1  10  15      576.08      673.03    232.86 o 
   0  10  15      240.96      260.36     82.48 o 
   1  10  15      254.32      246.22    113.55 o 
   2  10  15       69.51      -23.27     60.56 o 
   3  10  15      116.35      129.04     56.95 o 
   4  10  15       37.46        8.75     49.90 o 
   5  10  15       10.01        3.53     51.42 o 
   6  10  15      202.89      279.25     67.10 o 
  -4  11  15      224.40      306.13     88.55 o 
  -3  11  15      189.38      259.84     91.67 o 
  -2  11  15       77.96      103.48    119.63 o 
  -1  11  15       20.86      -42.74     61.72 o 
   0  11  15      480.01      674.56    184.63 o 
   1  11  15        9.55       -9.36     58.39 o 
   2  11  15        1.91      -22.99     57.69 o 
   3  11  15      186.57      150.23     61.23 o 
 -12   0  16     1241.57     1252.47    208.10 o 
 -10   0  16       59.93       11.74     96.69 o 
  -8   0  16      152.12      135.96    104.16 o 
  -6   0  16     5258.99     5303.51    178.51 o 
  -4   0  16     1701.72     1715.21    167.55 o 
  -2   0  16       39.99      -45.04     85.16 o 
   0   0  16       41.39       11.10     83.88 o 
   2   0  16     5858.23     6008.14    288.14 o 
   4   0  16     5065.42     5107.63    265.95 o 
   6   0  16     1262.25     1147.67    180.14 o 
   8   0  16     2346.32     2372.61    116.36 o 
 -12   1  16       74.50       23.19     68.44 o 
 -11   1  16        0.01      -78.92     57.45 o 
 -10   1  16      759.71      963.20    120.42 o 
  -9   1  16      166.13      115.30     63.75 o 
  -8   1  16     1107.90     1224.86    127.29 o 
  -7   1  16      182.64       50.79     38.15 o 
  -6   1  16      108.09       74.05     42.47 o 
  -5   1  16     1255.16     1458.93    100.93 o 
  -4   1  16     1298.41     1308.57    107.59 o 
  -3   1  16      420.99      397.59     85.73 o 
  -2   1  16        0.72      -26.91     56.88 o 
  -1   1  16      190.12      179.09     77.29 o 
   0   1  16     5057.65     5010.46    185.02 o 
   1   1  16      618.15      551.53     97.19 o 
   2   1  16      799.16      953.16    121.02 o 
   3   1  16      337.08      237.01     81.29 o 
   4   1  16      568.68      664.18    105.61 o 
   5   1  16        0.73       -0.92     58.19 o 
   6   1  16     7888.86     8184.54    163.29 o 
   7   1  16        6.18       17.99     42.17 o 
   8   1  16      451.97      605.71     67.90 o 
   9   1  16       22.97      -34.96     41.22 o 
  10   1  16       17.58      -87.42     90.29 o 
  11   1  16      247.87      386.33    147.49 o 
 -12   2  16      702.22     1057.22    211.09 o 
 -11   2  16      293.08      308.29     89.13 o 
 -10   2  16       81.77       54.98     66.56 o 
  -9   2  16        0.07       -6.76     60.21 o 
  -8   2  16        1.32      -50.36     33.57 o 
  -7   2  16       60.93      131.51     42.17 o 
  -6   2  16      931.68     1235.45     93.00 o 
  -5   2  16      240.77      261.50     86.19 o 
  -4   2  16        9.43       11.59     41.92 o 
  -3   2  16     1082.22     1208.17    117.02 o 
  -2   2  16     1414.31     1437.61    114.27 o 
  -1   2  16     6046.55     5844.16    218.14 o 
   0   2  16      971.24     1158.23    121.62 o 
   1   2  16       68.72      107.21     71.97 o 
   2   2  16     1787.53     1695.89    130.66 o 
   3   2  16        8.72      -26.22     59.55 o 
   4   2  16      891.11      913.18    113.93 o 
   5   2  16      693.20      676.04     79.18 o 
   6   2  16      186.44      214.70     57.43 o 
   7   2  16      678.03      828.25     76.48 o 
   8   2  16     2147.95     2101.40     88.96 o 
   9   2  16      509.14      494.02     99.93 o 
  10   2  16      388.12      414.13    127.74 o 
  11   2  16       44.29       36.46     71.64 o 
 -11   3  16        8.49      -19.89     62.97 o 
 -10   3  16      142.84       61.75     65.46 o 
  -9   3  16      251.93      118.74     70.78 o 
  -8   3  16      128.00      103.97     50.05 o 
  -7   3  16      895.21      840.92     69.61 o 
  -6   3  16      394.91      390.05     63.66 o 
  -5   3  16     1481.67     1487.24     81.38 o 
  -4   3  16      206.14      138.88     52.79 o 
  -3   3  16      766.69      833.84     77.50 o 
  -2   3  16        1.80      -45.63     53.68 o 
  -1   3  16      240.42      212.45     75.72 o 
   0   3  16     1364.26     1495.44    121.69 o 
   1   3  16     5036.43     4973.20    188.88 o 
   2   3  16      340.54      248.27     82.67 o 
   3   3  16      374.77      372.05     86.43 o 
   4   3  16      301.57      173.80     88.79 o 
   5   3  16      874.27      767.82     83.30 o 
   6   3  16     1191.40     1294.40    128.37 o 
   7   3  16      971.82     1059.32     84.07 o 
   8   3  16       55.13      -19.20     40.85 o 
   9   3  16      302.30      250.98     69.18 o 
  10   3  16       48.55      -12.29     77.27 o 
 -11   4  16      426.73      478.17    140.34 o 
 -10   4  16        6.68      -21.79     55.54 o 
  -9   4  16       57.95       29.53     73.21 o 
  -8   4  16        6.60      -35.99     38.87 o 
  -7   4  16     1162.22     1298.05     71.63 o 
  -6   4  16       10.95       13.38     42.01 o 
  -5   4  16      496.50      551.53    103.79 o 
  -4   4  16       24.19      -39.23     36.53 o 
  -3   4  16      721.48      918.94     82.18 o 
  -2   4  16        2.88      -29.02     38.07 o 
  -1   4  16     1581.82     1639.53    211.63 o 
   0   4  16      345.02      350.91     85.45 o 
   1   4  16      882.25      781.77    109.87 o 
   2   4  16      123.93       39.44     63.69 o 
   3   4  16     1512.55     1614.63    136.07 o 
   4   4  16      334.34      249.88     63.67 o 
   5   4  16     3074.39     3039.14    121.97 o 
   6   4  16       29.94      -30.22     39.95 o 
   7   4  16      567.50      469.03     64.36 o 
   8   4  16        9.46        6.99     41.01 o 
   9   4  16      461.12      466.07     81.24 o 
  10   4  16       25.29      -47.26     69.44 o 
 -11   5  16       11.22       42.85     70.29 o 
 -10   5  16       28.99      -44.13     55.95 o 
  -9   5  16      107.89      147.14     69.31 o 
  -8   5  16        0.74      -21.34     41.17 o 
  -7   5  16       78.33       79.24     49.55 o 
  -6   5  16      545.11      562.15     74.82 o 
  -5   5  16     1293.66     1365.39     82.90 o 
  -4   5  16      591.89      650.96    100.62 o 
  -3   5  16     2036.98     2097.48    128.41 o 
  -2   5  16      402.01      407.57     84.52 o 
  -1   5  16       97.64       51.97     62.28 o 
   0   5  16       33.24        8.39     55.66 o 
   1   5  16     3836.41     3901.60    170.14 o 
   2   5  16      107.28       66.08     78.44 o 
   3   5  16       63.56       46.09     61.26 o 
   4   5  16      121.57       56.91     50.93 o 
   5   5  16      129.85       75.11     53.90 o 
   6   5  16       15.55      -43.55     41.09 o 
   7   5  16      927.63     1108.01    104.57 o 
   8   5  16      110.56       12.10     46.49 o 
   9   5  16      370.42      324.13     74.74 o 
  10   5  16       20.49      -34.83     70.74 o 
 -10   6  16        0.23      -56.32     58.92 o 
  -9   6  16       19.75       19.21     62.88 o 
  -8   6  16       23.03       38.13     57.11 o 
  -7   6  16       52.55      112.53     65.40 o 
  -6   6  16      136.23      225.95     77.07 o 
  -5   6  16       26.48       38.48     58.52 o 
  -4   6  16       15.23       37.28     58.54 o 
  -3   6  16     1498.62     1515.11    110.86 o 
  -2   6  16     1194.89     1348.83    146.42 o 
  -1   6  16     3856.47     4020.72    214.72 o 
   0   6  16     1615.12     1610.14    127.78 o 
   1   6  16      145.78       58.99    101.81 o 
   2   6  16       52.99      -55.42     50.92 o 
   3   6  16      169.24      169.96     68.92 o 
   4   6  16       86.03       38.54     50.93 o 
   5   6  16      244.26      176.63     77.65 o 
   6   6  16       48.37      -35.36     42.38 o 
   7   6  16      717.45      641.34     75.76 o 
   8   6  16      625.53      690.26     76.78 o 
   9   6  16      215.88      105.34     68.53 o 
  -9   7  16        4.97       13.66     92.21 o 
  -8   7  16      838.03      849.50    110.95 o 
  -7   7  16       49.43       -7.47     70.44 o 
  -6   7  16       34.35      -57.39     84.63 o 
  -5   7  16     1798.62     1719.09    296.26 o 
  -4   7  16      508.98      820.74    107.14 o 
  -3   7  16      311.38      307.01     80.61 o 
  -2   7  16      456.65      462.38    165.42 o 
  -1   7  16        7.40       75.18     59.25 o 
   0   7  16      195.24      193.24     72.08 o 
   1   7  16      561.05      644.54    132.01 o 
   2   7  16      794.88      878.00    114.20 o 
   3   7  16       64.25       49.32     71.08 o 
   4   7  16       16.25      -34.45     42.85 o 
   5   7  16       73.07      -37.88     46.86 o 
   6   7  16      819.67      827.56     79.56 o 
   7   7  16       13.28      -28.75     42.98 o 
   8   7  16       38.06        0.32     48.15 o 
  -8   8  16       78.91      156.35     73.33 o 
  -7   8  16       38.99      163.28     94.34 o 
  -6   8  16     1249.31     1757.61    167.76 o 
  -5   8  16       81.27       87.56     67.34 o 
  -4   8  16       82.15      -24.60     76.95 o 
  -3   8  16       29.40       49.40     63.43 o 
  -2   8  16      110.49       74.42     66.31 o 
  -1   8  16      493.06      496.13    149.52 o 
   0   8  16      101.03       81.29     67.18 o 
   1   8  16       12.79      -35.06     67.45 o 
   2   8  16     1229.14     1476.90    152.50 o 
   3   8  16       49.64       44.72     61.15 o 
   4   8  16      593.05      608.54     82.55 o 
   5   8  16        4.68      -60.64     46.37 o 
   6   8  16      176.97      154.44     55.50 o 
   7   8  16       46.95       32.02     49.30 o 
  -7   9  16       63.04       29.45     84.52 o 
  -6   9  16        0.19      -52.61     61.74 o 
  -5   9  16        2.48      -65.77     81.64 o 
  -4   9  16      491.42      703.40    168.83 o 
  -3   9  16        2.22      -37.12     56.64 o 
  -2   9  16      369.61      345.97    156.35 o 
  -1   9  16        2.06      -21.41     65.63 o 
   0   9  16      956.74     1367.83    141.17 o 
   1   9  16        0.48      -85.24     70.33 o 
   2   9  16      200.10       65.58    106.40 o 
   3   9  16        3.91      -72.26     48.17 o 
   4   9  16        6.56      -34.48     51.82 o 
   5   9  16       91.58      -57.73     49.04 o 
   6   9  16      983.32     1251.07    143.95 o 
  -5  10  16      247.27      209.52     87.71 o 
  -4  10  16      112.25      183.34     80.05 o 
  -3  10  16        2.96      -60.96     56.22 o 
  -2  10  16       86.22       28.39     68.43 o 
  -1  10  16      321.04      419.48     97.79 o 
   0  10  16      480.35      419.24     99.58 o 
   1  10  16        4.82      -15.68     68.19 o 
   2  10  16       97.80       89.32     71.29 o 
   3  10  16        0.37      -67.72     78.65 o 
   4  10  16       34.69       49.68     55.73 o 
  -2  11  16       72.52       79.86     72.33 o 
  -1  11  16       14.26      -16.37     64.65 o 
   0  11  16       12.91      -28.70     66.36 o 
   1  11  16      429.91      569.30    238.52 o 
 -11   0  17     1161.09     1579.25    228.17 o 
  -9   0  17      774.79      484.08    140.66 o 
  -7   0  17       40.58       43.86     56.22 o 
  -5   0  17     3473.46     3534.10    219.52 o 
  -3   0  17       37.81       39.27     87.30 o 
  -1   0  17      560.68      630.50    151.12 o 
   1   0  17      462.66      594.43    147.70 o 
   3   0  17     2992.24     3013.78    219.84 o 
   5   0  17     7055.64     7935.93    343.64 o 
   7   0  17      490.83      430.74     92.32 o 
   9   0  17      512.35      532.96    138.74 o 
 -11   1  17      146.35      175.09     80.43 o 
 -10   1  17       30.46      -47.28     62.49 o 
  -9   1  17        2.56      -58.58     53.24 o 
  -8   1  17       70.78       23.96     59.23 o 
  -7   1  17     1353.01     1531.25    142.11 o 
  -6   1  17        0.61       15.01     37.68 o 
  -5   1  17       98.76       90.08     48.20 o 
  -4   1  17     1621.40     1583.81    109.94 o 
  -3   1  17      425.37      493.87     92.84 o 
  -2   1  17      832.01      913.38    110.02 o 
  -1   1  17     2041.85     1814.69    248.76 o 
   0   1  17       12.08       37.97     66.31 o 
   1   1  17     4513.70     4200.86    322.62 o 
   2   1  17      973.53     1219.27    126.26 o 
   3   1  17     1876.92     1891.88    125.84 o 
   4   1  17     1184.06     1606.81    142.36 o 
   5   1  17       92.55       64.45     70.11 o 
   6   1  17       19.22        5.19     64.95 o 
   7   1  17     2521.74     2485.41     95.10 o 
   8   1  17        7.07      -56.71     37.81 o 
   9   1  17      244.87      299.40     69.58 o 
  10   1  17       34.74       62.96    101.38 o 
 -11   2  17      590.32      757.50    118.46 o 
 -10   2  17       64.22       -1.28     59.30 o 
  -9   2  17      611.67      754.92    108.83 o 
  -8   2  17      112.02       53.03     63.51 o 
  -7   2  17       43.17       13.08     37.27 o 
  -6   2  17     1032.47     1229.13     89.34 o 
  -5   2  17      108.01       70.95     46.23 o 
  -4   2  17       48.87      -16.15     39.75 o 
  -3   2  17        0.27      -53.43     53.42 o 
  -2   2  17      219.94      181.30     74.62 o 
  -1   2  17     2060.96     1831.74    122.81 o 
   0   2  17     4727.76     4637.55    201.59 o 
   1   2  17     3004.32     3080.03    154.14 o 
   2   2  17      345.15      340.01     84.77 o 
   3   2  17      252.32      189.41     75.65 o 
   4   2  17      182.84       94.59     74.00 o 
   5   2  17     1361.79     1660.61    132.74 o 
   6   2  17      123.07       66.31     55.06 o 
   7   2  17      441.46      457.26     82.84 o 
   8   2  17      291.88      212.55     54.84 o 
   9   2  17      114.82       72.87     62.35 o 
  10   2  17      178.62      140.12    124.12 o 
 -11   3  17      115.08       56.00     73.44 o 
 -10   3  17      141.14      104.60     71.17 o 
  -9   3  17        1.27      -81.42     54.28 o 
  -8   3  17      511.61      522.60     95.46 o 
  -7   3  17      252.19      295.59     51.42 o 
  -6   3  17      660.30      672.66     75.61 o 
  -5   3  17        0.58      -22.31     39.12 o 
  -4   3  17      458.90      510.71     68.49 o 
  -3   3  17      540.75      392.22     62.47 o 
  -2   3  17     1393.55     1676.37    176.52 o 
  -1   3  17       69.21      -29.05     97.76 o 
   0   3  17       52.44       52.33     64.36 o 
   1   3  17     1097.74     1224.64    128.92 o 
   2   3  17      431.77      471.23     96.89 o 
   3   3  17     1033.39     1207.60    129.60 o 
   4   3  17      421.19      271.67    105.55 o 
   5   3  17      640.92      543.98    101.09 o 
   6   3  17      476.62      541.00     81.28 o 
   7   3  17      102.52       87.45     64.96 o 
   8   3  17     1522.90     1474.09     92.50 o 
   9   3  17       29.29      -59.08     53.56 o 
  10   3  17        3.23      -72.16     64.78 o 
 -10   4  17      110.89        8.40     64.16 o 
  -9   4  17        9.36       14.20     63.93 o 
  -8   4  17        3.54      -38.20     42.65 o 
  -7   4  17       10.83       -7.75     36.72 o 
  -6   4  17     1807.07     1730.46     91.09 o 
  -5   4  17       24.37      -10.94     40.49 o 
  -4   4  17     2121.21     2136.55     96.80 o 
  -3   4  17        5.51       -3.78     46.55 o 
  -2   4  17      251.94      236.30     76.29 o 
  -1   4  17      196.63      224.04     74.32 o 
   0   4  17     4807.07     4410.07    343.96 o 
   1   4  17       13.92      -65.03     55.82 o 
   2   4  17      486.47      363.84     88.58 o 
   3   4  17      538.38      558.99     99.10 o 
   4   4  17      958.81     1012.25    120.11 o 
   5   4  17      460.66      535.42     77.62 o 
   6   4  17     1738.34     1625.06     83.76 o 
   7   4  17       39.79       -5.31     42.24 o 
   8   4  17      772.71      801.28     81.54 o 
   9   4  17        3.33      -78.62     52.42 o 
 -10   5  17      119.98       32.90     70.71 o 
  -9   5  17        0.01      -30.99     70.54 o 
  -8   5  17      616.94      727.57    135.19 o 
  -7   5  17        0.39      -31.71     43.57 o 
  -6   5  17      328.77      415.63     88.94 o 
  -5   5  17        1.05      -49.91     50.66 o 
  -4   5  17     1321.68     1534.03    293.59 o 
  -3   5  17     1124.16     1172.30    123.44 o 
  -2   5  17     1711.61     1964.98    129.15 o 
  -1   5  17      735.18      731.28    108.55 o 
   0   5  17      125.44       59.58     73.96 o 
   1   5  17      139.02       52.56     88.36 o 
   2   5  17     1479.78     1693.13    147.49 o 
   3   5  17        6.87      -40.29     52.97 o 
   4   5  17      190.11      150.31     73.68 o 
   5   5  17      195.43      162.31     60.04 o 
   6   5  17     1043.71     1052.82     89.21 o 
   7   5  17      204.98      119.57     50.03 o 
   8   5  17      680.04      723.74    108.46 o 
   9   5  17       95.19        7.72     59.19 o 
  -9   6  17        6.37       23.91     90.07 o 
  -8   6  17        1.36      -23.69     65.85 o 
  -7   6  17       19.22       40.34     83.46 o 
  -6   6  17     1194.28     1241.95    126.60 o 
  -5   6  17       98.08      179.68     73.86 o 
  -4   6  17        6.14       29.49     64.15 o 
  -3   6  17        1.06       28.01     49.02 o 
  -2   6  17       24.45       69.25     64.85 o 
  -1   6  17      554.24      702.71    197.11 o 
   0   6  17     2899.99     2925.98    155.55 o 
   1   6  17      767.95      916.25    118.64 o 
   2   6  17      401.38      332.79     86.62 o 
   3   6  17       11.34      -35.99     58.38 o 
   4   6  17       58.90      -53.18     57.69 o 
   5   6  17       41.26       28.89     52.29 o 
   6   6  17      160.57       65.43     53.49 o 
   7   6  17        2.23      -44.48     44.05 o 
   8   6  17      486.25      437.89     70.23 o 
  -8   7  17       58.21       87.36     62.97 o 
  -7   7  17      585.05      624.95    135.11 o 
  -6   7  17        2.96        3.84     95.94 o 
  -5   7  17       51.59      -45.51     61.13 o 
  -4   7  17      440.49      353.97     88.81 o 
  -3   7  17      481.56      585.37    100.71 o 
  -2   7  17     1404.98     1598.47    121.80 o 
  -1   7  17      838.90      938.75    123.31 o 
   0   7  17        3.59      -19.98     61.64 o 
   1   7  17      440.76      379.74    149.19 o 
   2   7  17      473.26      437.92     97.63 o 
   3   7  17       40.53      -12.35     62.25 o 
   4   7  17      140.44      123.53     71.25 o 
   5   7  17        0.32      -96.13     64.09 o 
   6   7  17      195.70      195.96     62.14 o 
   7   7  17     1277.97     1501.42    100.53 o 
  -7   8  17      110.45      276.83    112.06 o 
  -6   8  17      300.86      208.98     83.88 o 
  -5   8  17      847.94      920.83    118.88 o 
  -4   8  17       54.92       57.12     67.21 o 
  -3   8  17      287.56      250.90     85.59 o 
  -2   8  17        3.29      -85.19     56.80 o 
  -1   8  17       32.35       29.86     67.37 o 
   0   8  17        0.07      -36.37     66.17 o 
   1   8  17      170.01       62.37    121.55 o 
   2   8  17       30.24       29.98     60.61 o 
   3   8  17      414.91      397.52     91.75 o 
   4   8  17       74.26      -48.60     47.97 o 
   5   8  17     1220.58     1548.72    124.16 o 
   6   8  17       53.09      -54.86     51.32 o 
  -6   9  17      165.08       85.02     75.56 o 
  -5   9  17      188.11      121.15     79.31 o 
  -4   9  17       17.13      -22.61     70.44 o 
  -3   9  17      349.13      426.89     94.51 o 
  -2   9  17      237.88      294.59     88.18 o 
  -1   9  17      624.08      661.07    263.17 o 
   0   9  17       40.90       -0.33    145.35 o 
   1   9  17      494.77      465.67    128.49 o 
   2   9  17      198.94      160.11     83.46 o 
   3   9  17      202.22      171.60     75.18 o 
   4   9  17      235.46      177.02     81.54 o 
   5   9  17        8.55        0.10     55.84 o 
  -4  10  17       38.70       77.23     73.13 o 
  -3  10  17        0.02      -30.63     70.83 o 
  -2  10  17        0.51      -52.11     66.68 o 
  -1  10  17      576.72      795.37    119.74 o 
   0  10  17      440.73      458.78    175.55 o 
   1  10  17      104.64       84.87    105.23 o 
   2  10  17        6.25      -16.34     81.96 o 
 -10   0  18       29.14      -77.91     85.59 o 
  -8   0  18      769.18      835.62    164.99 o 
  -6   0  18      132.27      120.68     66.79 o 
  -4   0  18      102.76       46.53     89.00 o 
  -2   0  18      935.83     1122.91    174.59 o 
   0   0  18     2203.40     2178.16    193.80 o 
   2   0  18      308.55      418.13    133.40 o 
   4   0  18       60.86        9.60     90.93 o 
   6   0  18     2646.69     2976.64    231.80 o 
   8   0  18      146.88     -100.10     90.29 o 
 -10   1  18      458.58      366.30     93.18 o 
  -9   1  18       27.23      -17.16     59.15 o 
  -8   1  18        6.18        3.03     56.67 o 
  -7   1  18      436.14      598.75     68.32 o 
  -6   1  18     1121.08     1142.48    120.20 o 
  -5   1  18       16.83       12.14     42.78 o 
  -4   1  18       65.78      -15.18     66.59 o 
  -3   1  18        0.95      -37.61     52.39 o 
  -2   1  18      477.07      554.85    148.87 o 
  -1   1  18     1389.15     1486.90    138.60 o 
   0   1  18     1717.30     1794.16    135.73 o 
   1   1  18       18.09       12.79     66.59 o 
   2   1  18     1302.64     1113.83    125.49 o 
   3   1  18      208.97      263.02     83.53 o 
   4   1  18     2339.58     2342.75    140.12 o 
   5   1  18      428.65      420.97     94.15 o 
   6   1  18      196.17      147.27     77.67 o 
   7   1  18       70.65       -4.32     65.62 o 
   8   1  18      718.17      806.59     78.27 o 
   9   1  18       21.78      -94.01     62.67 o 
 -10   2  18       50.16      -87.28     64.57 o 
  -9   2  18      199.06      153.72     73.88 o 
  -8   2  18      794.05      674.63    105.66 o 
  -7   2  18      470.62      477.66     63.23 o 
  -6   2  18       16.33       21.78     45.41 o 
  -5   2  18      794.51      737.43     80.40 o 
  -4   2  18       80.69      124.81     50.60 o 
  -3   2  18      393.23      579.12    162.32 o 
  -2   2  18        5.95      -73.72     49.15 o 
  -1   2  18       25.42       13.11     62.00 o 
   0   2  18     2601.32     2399.96    139.08 o 
   1   2  18      565.42      699.38    106.79 o 
   2   2  18     1098.28     1193.94    130.17 o 
   3   2  18      398.12      348.06     87.17 o 
   4   2  18      239.41      202.19     99.25 o 
   5   2  18      353.20      377.10     92.23 o 
   6   2  18     1506.41     1679.02    159.65 o 
   7   2  18      238.67      207.61     62.86 o 
   8   2  18        8.80      -64.11     42.74 o 
   9   2  18      116.64       15.22     56.00 o 
 -10   3  18      177.98      -27.32     67.07 o 
  -9   3  18       15.57      -32.68     60.50 o 
  -8   3  18        2.53      -16.78     60.01 o 
  -7   3  18     1218.92     1529.92     89.24 o 
  -6   3  18      245.42      214.32     64.64 o 
  -5   3  18       15.28       -4.41     45.65 o 
  -4   3  18       23.96      -29.99     39.85 o 
  -3   3  18        0.60      -53.62     35.75 o 
  -2   3  18      119.46       31.26     65.12 o 
  -1   3  18     3448.05     3023.51    155.45 o 
   0   3  18      258.62      216.02     76.59 o 
   1   3  18      122.99      -13.23     61.40 o 
   2   3  18      540.64      550.45    101.69 o 
   3   3  18      276.85      119.57     69.64 o 
   4   3  18      939.93      956.68    123.07 o 
   5   3  18      220.47      143.75     82.80 o 
   6   3  18      330.09      340.04     97.30 o 
   7   3  18     1835.98     1940.87     91.44 o 
   8   3  18        5.46      -31.43     44.64 o 
   9   3  18      267.86      159.52     70.14 o 
 -10   4  18        9.32      -25.40     64.48 o 
  -9   4  18       48.22       -9.93     63.49 o 
  -8   4  18       13.07      -42.63     41.37 o 
  -7   4  18      123.36      195.39     50.68 o 
  -6   4  18        0.64       71.77     47.33 o 
  -5   4  18     2967.55     2865.72    115.03 o 
  -4   4  18       75.17       64.15     63.37 o 
  -3   4  18     1164.00     1467.44    209.92 o 
  -2   4  18       41.43        0.61     58.57 o 
  -1   4  18      835.74      938.24    119.54 o 
   0   4  18        6.35        6.87     80.89 o 
   1   4  18      607.77      427.68     95.10 o 
   2   4  18      138.97      -11.05     60.92 o 
   3   4  18       19.48      -25.85     58.58 o 
   4   4  18        1.42      -33.38     60.49 o 
   5   4  18     1005.34     1195.73    138.64 o 
   6   4  18        8.93      -10.75     52.69 o 
   7   4  18      757.85     1065.78     92.00 o 
   8   4  18       44.94      -19.47     48.58 o 
  -9   5  18        5.83      -38.26     62.78 o 
  -8   5  18       36.21       99.95     54.64 o 
  -7   5  18      900.71     1287.25    126.57 o 
  -6   5  18      246.62      322.27     84.79 o 
  -5   5  18      214.30      287.33     85.59 o 
  -4   5  18        6.89       14.06     62.44 o 
  -3   5  18       83.37       77.93     67.22 o 
  -2   5  18        3.41       34.01     60.63 o 
  -1   5  18     1877.10     1841.39    129.07 o 
   0   5  18      178.90      206.97     78.40 o 
   1   5  18       14.03      -79.49     52.99 o 
   2   5  18       37.26      -67.47     56.01 o 
   3   5  18      146.74       45.76     66.47 o 
   4   5  18      118.26       50.12     65.97 o 
   5   5  18      451.98      472.66    103.20 o 
   6   5  18       11.56        3.75     52.78 o 
   7   5  18     1550.92     1702.13     99.85 o 
   8   5  18       25.24      -59.77     44.09 o 
  -8   6  18      626.14      795.62    169.79 o 
  -7   6  18      107.62      105.23     93.27 o 
  -6   6  18       33.34       19.03     62.34 o 
  -5   6  18      985.85     1053.11    128.67 o 
  -4   6  18      172.78      133.33     76.31 o 
  -3   6  18      778.04     1054.12    243.75 o 
  -2   6  18       56.82       40.64     67.07 o 
  -1   6  18      127.32      128.33     77.87 o 
   0   6  18      535.50      540.92    102.01 o 
   1   6  18      871.21      844.00    119.79 o 
   2   6  18      330.50      376.25     94.20 o 
   3   6  18        6.40      -27.94    102.66 o 
   4   6  18       61.40       10.26     91.99 o 
   5   6  18      288.81      191.02    144.18 o 
   6   6  18      750.84      879.15    106.25 o 
   7   6  18       75.20       49.76     52.96 o 
  -7   7  18      382.17      351.96    116.54 o 
  -6   7  18      321.06      453.03     94.55 o 
  -5   7  18       51.53       51.68     69.04 o 
  -4   7  18       10.69      -84.57     58.80 o 
  -3   7  18        0.11      -22.79    103.84 o 
  -2   7  18      105.89       87.53    122.30 o 
  -1   7  18      169.88      148.90     76.91 o 
   0   7  18      592.88      685.10    113.25 o 
   1   7  18       25.43      -44.35     58.68 o 
   2   7  18      290.08      221.22     85.76 o 
   3   7  18       52.00      -37.10     61.97 o 
   4   7  18      150.82       80.02     70.43 o 
   5   7  18       18.14       50.91     57.21 o 
   6   7  18       36.86       55.92     61.59 o 
  -6   8  18      134.00      175.73     83.28 o 
  -5   8  18       56.59       75.87    115.04 o 
  -4   8  18      598.27      856.84    125.05 o 
  -3   8  18      233.79      194.61     81.65 o 
  -2   8  18      397.04      365.39     96.05 o 
  -1   8  18       35.88       31.32     68.56 o 
   0   8  18      629.49      646.20    112.59 o 
   1   8  18       90.50        6.79     65.38 o 
   2   8  18       87.94      -34.63     70.12 o 
   3   8  18        2.39      -16.52     59.52 o 
   4   8  18       21.12       69.90     73.52 o 
   5   8  18      155.30       76.74     63.06 o 
  -4   9  18      102.96      144.90    102.88 o 
  -3   9  18       35.70      -24.22     63.79 o 
  -2   9  18      387.98      470.14    104.30 o 
  -1   9  18       75.73       27.90     62.76 o 
   0   9  18      290.68      324.20     98.28 o 
   1   9  18      141.79       50.49    128.92 o 
   2   9  18      139.32       32.06     72.57 o 
   3   9  18      205.00      120.78     96.48 o 
  -9   0  19      198.67      -29.67     91.14 o 
  -7   0  19      312.00      316.55    174.27 o 
  -5   0  19      680.54      572.52     93.39 o 
  -3   0  19      960.33     1372.21    186.33 o 
  -1   0  19      691.81      794.43    160.72 o 
   1   0  19     2141.56     2027.26    194.02 o 
   3   0  19     1915.48     1840.92    182.28 o 
   5   0  19        0.18       35.43     95.62 o 
   7   0  19      784.48      726.34    164.99 o 
 -10   1  19        0.32      -78.22     69.15 o 
  -9   1  19      319.29      312.16     87.15 o 
  -8   1  19        7.13      -31.18     60.10 o 
  -7   1  19       42.53       95.76     45.85 o 
  -6   1  19      727.24      869.79     94.55 o 
  -5   1  19       84.17        2.40     45.24 o 
  -4   1  19      313.63      387.13     94.39 o 
  -3   1  19      318.61      446.08    141.83 o 
  -2   1  19       66.06       98.72     84.31 o 
  -1   1  19     2352.77     2262.86    139.13 o 
   0   1  19      183.75      132.25     73.82 o 
   1   1  19      293.20      386.09     94.94 o 
   2   1  19       20.70       59.80     92.53 o 
   3   1  19        1.10      -20.56     61.07 o 
   4   1  19      589.44      650.02    109.47 o 
   5   1  19     2483.76     2400.26    144.32 o 
   6   1  19        7.28      -50.10     63.07 o 
   7   1  19       60.05       -2.01     68.76 o 
   8   1  19        8.15       24.85     70.43 o 
  -9   2  19       23.38      -52.74     62.68 o 
  -8   2  19      820.25      891.97    164.35 o 
  -7   2  19      211.37       79.39     46.26 o 
  -6   2  19       43.64       46.11     66.36 o 
  -5   2  19        0.31      -30.13     44.47 o 
  -4   2  19       17.45       39.80     45.43 o 
  -3   2  19      799.03      774.17    109.13 o 
  -2   2  19      470.76      553.14     95.19 o 
  -1   2  19      236.87      249.59     83.06 o 
   0   2  19      169.08      137.39     76.43 o 
   1   2  19      711.15      656.26    126.89 o 
   2   2  19       49.24        7.45     63.32 o 
   3   2  19     1070.76      852.83    121.00 o 
   4   2  19      198.47      170.96     77.76 o 
   5   2  19      153.00       79.04     76.58 o 
   6   2  19      799.37      838.00    116.48 o 
   7   2  19      280.14      232.30     84.38 o 
   8   2  19      456.43      384.74     75.75 o 
  -9   3  19        2.04      -53.98     59.09 o 
  -8   3  19      341.57      283.39     85.85 o 
  -7   3  19        9.96       35.95     43.34 o 
  -6   3  19     1038.68     1231.96    101.62 o 
  -5   3  19      193.85       99.21     55.97 o 
  -4   3  19      509.90      591.88     76.66 o 
  -3   3  19        0.37      -59.75     39.83 o 
  -2   3  19       78.53       65.94     64.34 o 
  -1   3  19      138.55       88.00     72.37 o 
   0   3  19      791.55      770.47    111.13 o 
   1   3  19       30.19      -59.42     55.92 o 
   2   3  19       43.22      -34.98     70.22 o 
   3   3  19      183.28      146.69     78.16 o 
   4   3  19      926.62      948.27    129.80 o 
   5   3  19      762.17      676.71    145.25 o 
   6   3  19      329.97      312.51     93.64 o 
   7   3  19       20.66     -136.46     91.99 o 
   8   3  19      272.15      111.56    191.46 o 
  -9   4  19        3.80      -57.97     68.83 o 
  -8   4  19      298.52      226.50     82.51 o 
  -7   4  19        2.27      -35.16     41.40 o 
  -6   4  19      171.42       63.32     55.31 o 
  -5   4  19      133.19       73.64     89.64 o 
  -4   4  19      331.12      314.57     86.47 o 
  -3   4  19        0.51      -48.54     49.04 o 
  -2   4  19     1309.43     1700.87    149.50 o 
  -1   4  19       43.25      -41.48     62.86 o 
   0   4  19      237.35      127.70     77.93 o 
   1   4  19       19.82      -24.78    103.84 o 
   2   4  19      329.23      236.91     84.78 o 
   3   4  19      115.20       86.63    134.79 o 
   4   4  19      383.58      254.20     91.54 o 
   5   4  19      120.52        4.56     75.10 o 
   6   4  19     2085.43     2272.09    295.62 o 
   7   4  19        8.43      -69.07     53.41 o 
  -8   5  19      120.78      184.80    142.90 o 
  -7   5  19      111.08      241.61    100.32 o 
  -6   5  19      844.11     1033.39    130.84 o 
  -5   5  19      632.08      820.77    115.57 o 
  -4   5  19       72.19      -13.80     60.98 o 
  -3   5  19      299.50      451.67    100.74 o 
  -2   5  19       14.77       51.61     69.53 o 
  -1   5  19       19.00      -33.51     60.83 o 
   0   5  19     1190.65     1328.14    142.30 o 
   1   5  19        2.96     -110.30     73.53 o 
   2   5  19       76.27      -62.52     66.27 o 
   3   5  19        2.16      -86.19     57.46 o 
   4   5  19      302.08      283.73     89.34 o 
   5   5  19      319.36      230.22     88.61 o 
   6   5  19      300.50      437.26    103.68 o 
   7   5  19        0.76       52.47     90.01 o 
  -7   6  19      440.57      676.39    137.24 o 
  -6   6  19       88.24       77.81     68.93 o 
  -5   6  19        5.16       16.77     64.40 o 
  -4   6  19       88.95       95.91     69.22 o 
  -3   6  19      245.15       72.18     73.54 o 
  -2   6  19      477.18      440.71    102.50 o 
  -1   6  19      283.31      272.44     86.98 o 
   0   6  19       38.08      -29.38     68.27 o 
   1   6  19      377.67      311.87     94.17 o 
   2   6  19       56.83       -2.53     77.27 o 
   3   6  19       25.77      -44.03     82.60 o 
   4   6  19        4.81      -50.43     92.74 o 
   5   6  19       45.18      -56.53     69.74 o 
   6   6  19     1509.45     1664.91    118.52 o 
  -6   7  19      660.52      672.15    112.71 o 
  -5   7  19      332.14      408.20    123.58 o 
  -4   7  19      331.15      268.86    103.31 o 
  -3   7  19       38.26       11.27     73.54 o 
  -2   7  19      229.18      253.92     87.00 o 
  -1   7  19      548.87      895.79    133.61 o 
   0   7  19        0.89      -56.73     80.04 o 
   1   7  19       73.32       72.23     68.83 o 
   2   7  19       43.79       58.88     70.12 o 
   3   7  19        7.99      -46.21    107.68 o 
   4   7  19      396.07      450.48    109.95 o 
   5   7  19      938.38      993.44    137.71 o 
  -4   8  19        2.69      -55.54    110.67 o 
  -3   8  19      273.60      184.80     86.58 o 
  -2   8  19        0.54      -66.59     68.30 o 
  -1   8  19      405.89      515.95    106.11 o 
   0   8  19       14.58      -83.27     55.51 o 
   1   8  19      408.48      370.25     99.80 o 
   2   8  19       32.90      -74.12     73.74 o 
   3   8  19      319.37      325.06    125.18 o 
  -8   0  20      132.70       11.31    102.02 o 
  -6   0  20       52.04      -42.71     55.94 o 
  -4   0  20       64.03       17.29     89.86 o 
  -2   0  20     2189.08     2165.35    192.31 o 
   0   0  20      243.20      290.92    127.64 o 
   2   0  20      755.68      648.01    159.01 o 
   4   0  20     3583.12     3362.75    244.60 o 
   6   0  20       81.17      -53.15    103.73 o 
  -9   1  20       17.16      -32.09     63.97 o 
  -8   1  20      185.08      129.52     69.43 o 
  -7   1  20       59.98       36.86     46.61 o 
  -6   1  20      153.01       65.69     43.41 o 
  -5   1  20        4.77        2.79     48.40 o 
  -4   1  20      450.21      328.50     91.41 o 
  -3   1  20      709.23     1088.38    192.10 o 
  -2   1  20        7.10      -37.64     57.16 o 
  -1   1  20       69.03      220.00     84.43 o 
   0   1  20     3827.67     3578.94    172.75 o 
   1   1  20       33.07       51.03     65.43 o 
   2   1  20      922.54     1232.03    228.06 o 
   3   1  20       20.70       64.09     69.28 o 
   4   1  20       85.80       27.29     73.57 o 
   5   1  20      124.34       26.52     70.97 o 
   6   1  20      557.50      441.64    107.18 o 
   7   1  20      303.76      213.96     85.24 o 
  -8   2  20       28.13       -6.74     65.17 o 
  -7   2  20      497.71      424.50     99.54 o 
  -6   2  20      129.78       81.38     47.26 o 
  -5   2  20      154.47      113.61     54.44 o 
  -4   2  20      510.57      519.48    132.87 o 
  -3   2  20      174.23      228.81     80.90 o 
  -2   2  20     1081.24     1304.19    354.10 o 
  -1   2  20      999.00     1107.01    130.43 o 
   0   2  20      285.68      327.34     93.98 o 
   1   2  20      112.27       10.32     67.19 o 
   2   2  20       51.00       39.35     67.98 o 
   3   2  20      265.41      226.92     86.15 o 
   4   2  20      848.51      989.32    129.64 o 
   5   2  20        1.56      -69.99     62.74 o 
   6   2  20      278.03      228.62     87.55 o 
   7   2  20      420.29      290.49    141.51 o 
  -8   3  20        6.97      -34.36     58.81 o 
  -7   3  20       47.07       32.41     45.88 o 
  -6   3  20      320.22      363.39    123.48 o 
  -5   3  20      309.34      345.03     65.97 o 
  -4   3  20       55.21       70.16     67.03 o 
  -3   3  20      644.45      688.16    110.25 o 
  -2   3  20      101.27        6.79    126.04 o 
  -1   3  20      234.31      164.15     78.69 o 
   0   3  20       51.66      -29.37     61.57 o 
   1   3  20      383.94      365.32    144.18 o 
   2   3  20       89.68      -10.05     69.90 o 
   3   3  20      137.64      129.94     80.49 o 
   4   3  20        2.33       27.33     73.44 o 
   5   3  20     1649.13     2049.45    180.39 o 
   6   3  20      130.73       82.31     80.37 o 
   7   3  20      395.24      190.82    140.23 o 
  -7   4  20      806.32      819.64    113.54 o 
  -6   4  20       23.03      -50.01     62.77 o 
  -5   4  20       43.46       38.68     64.78 o 
  -4   4  20      132.41       47.19     68.35 o 
  -3   4  20        9.30      -17.76     60.29 o 
  -2   4  20      508.45      620.90    106.32 o 
  -1   4  20     1161.84     1440.82    146.78 o 
   0   4  20       18.92       -5.43     64.95 o 
   1   4  20      336.30      321.71     90.88 o 
   2   4  20       15.78      -57.40     74.17 o 
   3   4  20     1119.68     1276.02    146.32 o 
   4   4  20        0.01      -16.78     72.40 o 
   5   4  20     1008.54     1221.00    149.91 o 
   6   4  20        1.46      -71.36     94.13 o 
  -7   5  20      132.28       82.39     88.36 o 
  -6   5  20        3.72      -24.70     65.28 o 
  -5   5  20      191.52      179.71     76.31 o 
  -4   5  20      123.54       48.21     70.76 o 
  -3   5  20      274.22      265.93     85.13 o 
  -2   5  20      339.56      394.65    100.50 o 
  -1   5  20      241.60      195.34    107.25 o 
   0   5  20        2.66      -50.82     97.01 o 
   1   5  20      459.76      604.53    114.08 o 
   2   5  20       66.52        7.55     88.36 o 
   3   5  20       24.51       26.76    133.61 o 
   4   5  20      128.18      146.74     82.44 o 
   5   5  20     1623.40     1740.07    168.24 o 
  -6   6  20      302.09      365.74    121.45 o 
  -5   6  20       82.09       12.75     71.72 o 
  -4   6  20       66.23      116.73     75.92 o 
  -3   6  20        6.38      -56.64     66.69 o 
  -2   6  20      168.30      169.46     93.49 o 
  -1   6  20      556.39      663.00    120.08 o 
   0   6  20      177.87       64.80     74.70 o 
   1   6  20      197.50       90.69     81.32 o 
   2   6  20        1.50      -38.81    129.88 o 
   3   6  20      110.90      102.33    178.12 o 
   4   6  20      402.43      311.44    102.54 o 
  -4   7  20      190.62       88.45    115.58 o 
  -3   7  20      362.66      465.59    130.73 o 
  -2   7  20      172.04      219.23     92.83 o 
  -1   7  20       10.90      -61.74     86.44 o 
   0   7  20     1129.45     1374.05    156.90 o 
   1   7  20       53.78      -35.32    192.10 o 
   2   7  20       91.89      -27.67    122.41 o 
   3   7  20      111.31       -9.34    118.78 o 
  -7   0  21      994.99     1126.36    203.94 o 
  -5   0  21      260.58      429.25     95.73 o 
  -3   0  21        5.96      -15.79     92.85 o 
  -1   0  21     2139.56     2179.87    202.98 o 
   1   0  21       23.65       42.05    102.45 o 
   3   0  21        3.18     -108.64     87.30 o 
   5   0  21     1417.62     1686.61    225.39 o 
  -7   1  21       89.30      117.35     48.31 o 
  -6   1  21       23.28      -27.81     40.20 o 
  -5   1  21      516.42      487.14     81.62 o 
  -4   1  21        3.64       10.80     78.26 o 
  -3   1  21     1734.40     1753.05    127.89 o 
  -2   1  21       50.15       91.96     76.34 o 
  -1   1  21     1030.18     1265.32    141.19 o 
   0   1  21       63.19      152.23     77.48 o 
   1   1  21      580.14      820.27    175.23 o 
   2   1  21        0.72      -22.04     61.36 o 
   3   1  21     1038.95     1138.37    196.26 o 
   4   1  21        2.90      -43.31     64.67 o 
   5   1  21        2.83      -88.22     58.81 o 
   6   1  21      102.05        6.54     78.82 o 
  -7   2  21      116.07      102.34     57.33 o 
  -6   2  21       71.56       38.85     46.04 o 
  -5   2  21       71.13       57.38     54.11 o 
  -4   2  21      162.73       94.63     67.13 o 
  -3   2  21       24.78       23.34     49.05 o 
  -2   2  21      118.19      125.53     78.75 o 
  -1   2  21     1575.84     1882.16    146.82 o 
   0   2  21      537.61      697.63    156.88 o 
   1   2  21      304.37      536.26    104.34 o 
   2   2  21       63.23      -15.14    121.66 o 
   3   2  21       97.23       47.66     69.69 o 
   4   2  21      485.99      508.88    108.03 o 
   5   2  21      101.35       74.35     78.78 o 
   6   2  21      106.67      -10.44     73.08 o 
  -7   3  21        1.06        7.97     45.59 o 
  -6   3  21       41.70       25.97     50.62 o 
  -5   3  21      382.21      439.74     98.03 o 
  -4   3  21       16.07       22.73     59.46 o 
  -3   3  21      611.25      631.01    141.08 o 
  -2   3  21      669.39      735.68    113.57 o 
  -1   3  21       98.90       92.57     74.16 o 
   0   3  21      303.18      255.83    199.67 o 
   1   3  21       27.74      -57.20     63.24 o 
   2   3  21      625.53      531.91    108.86 o 
   3   3  21       62.83       15.63     73.90 o 
   4   3  21      392.94      313.48    100.53 o 
   5   3  21        7.80      -73.89     69.42 o 
  -6   4  21      707.24      790.67    115.26 o 
  -5   4  21       10.29      -25.75     59.30 o 
  -4   4  21      165.22       77.21    140.34 o 
  -3   4  21       26.33       -8.78     60.49 o 
  -2   4  21      107.22      145.53     77.20 o 
  -1   4  21      133.04       31.54     73.59 o 
   0   4  21      560.99      547.05    109.31 o 
   1   4  21       15.37      -26.05     67.16 o 
   2   4  21       77.02        8.78     70.95 o 
   3   4  21       28.47       -4.71     86.98 o 
   4   4  21     1505.30     2082.75    183.11 o 
   5   4  21       48.55       88.46     84.31 o 
  -5   5  21       14.62       21.60     70.22 o 
  -4   5  21        0.45      -67.27    102.99 o 
  -3   5  21       23.03        0.20     64.77 o 
  -2   5  21      420.09      463.23    103.20 o 
  -1   5  21       39.71        6.62     69.80 o 
   0   5  21      762.08      677.56    118.46 o 
   1   5  21        0.15      -82.74     87.30 o 
   2   5  21      216.69      243.44     87.82 o 
   3   5  21       10.83      -64.41    176.09 o 
   4   5  21      322.16      301.65    100.63 o 
  -4   6  21       46.85      -10.15     75.77 o 
  -3   6  21      134.83       83.24     75.73 o 
  -2   6  21       77.56      106.41    103.20 o 
  -1   6  21      583.13      747.63    237.13 o 
   0   6  21      298.63      154.77     88.89 o 
   1   6  21       17.97        0.41     72.31 o 
   2   6  21        3.10      -44.83    131.48 o 
  -6   0  22      337.61      299.82    101.92 o 
  -4   0  22     2084.21     2207.40    202.13 o 
  -2   0  22      166.66      242.47    126.57 o 
   0   0  22     1012.20      925.26    180.57 o 
   2   0  22      280.41      130.41    106.08 o 
   4   0  22       33.37       -4.06    100.53 o 
  -6   1  22      162.62      149.30     52.95 o 
  -5   1  22      114.15       94.15     58.57 o 
  -4   1  22        4.35      -32.32     48.73 o 
  -3   1  22      189.83      190.56     77.05 o 
  -2   1  22     1326.42     1699.72    237.67 o 
  -1   1  22       33.54       89.68     75.17 o 
   0   1  22      174.93      185.18     82.37 o 
   1   1  22       33.37       -3.01     66.79 o 
   2   1  22       22.60        5.78     67.75 o 
   3   1  22      194.69      124.16     80.38 o 
   4   1  22      460.67      572.96    115.14 o 
  -5   2  22        2.50      -58.76     48.42 o 
  -4   2  22      237.57      241.13     69.79 o 
  -3   2  22      148.14       62.15     75.97 o 
  -2   2  22      119.31      127.48     78.82 o 
  -1   2  22      149.86      317.06     92.11 o 
   0   2  22      450.22      516.56    169.79 o 
   1   2  22      122.61       86.30     74.98 o 
   2   2  22      263.15      246.59     90.13 o 
   3   2  22       81.93      107.23     80.61 o 
   4   2  22       16.26      -89.28     62.66 o 
  -5   3  22       37.52       45.04     64.36 o 
  -4   3  22        0.20       11.64     85.80 o 
  -3   3  22      107.90       84.51     92.10 o 
  -2   3  22      467.67      671.15    133.29 o 
  -1   3  22      340.82      392.48     99.97 o 
   0   3  22        0.76       12.01     69.55 o 
   1   3  22      109.61      -27.87     67.83 o 
   2   3  22        2.14       16.92     70.66 o 
   3   3  22      538.58      574.14    112.04 o 
  -4   4  22      145.09      154.55     72.65 o 
  -3   4  22      464.07      582.12    106.19 o 
  -2   4  22       38.85      -41.35    128.70 o 
  -1   4  22      286.19      370.19    110.24 o 
   0   4  22        4.95      -18.99     94.77 o 
   1   4  22      122.16       62.09     78.23 o 
   2   4  22       35.80       82.95     80.13 o 
  -2   5  22        0.39       -0.93     71.12 o 
  -1   5  22      524.08      588.47    117.91 o 
   0   5  22        6.96      -53.83     99.57 o 
   1   5  22      125.96       99.41     80.87 o 
  -3   0  23     1003.42     1239.88    194.87 o 
  -1   0  23      401.73      340.01    147.27 o 
   1   0  23       39.90      -46.10     89.86 o 
  -3   1  23       99.34      124.94     82.32 o 
  -2   1  23       28.47       19.33     72.89 o 
  -1   1  23      527.25      616.70    116.89 o 
   0   1  23       34.81       75.36     72.89 o 
   1   1  23       77.61       48.77     75.68 o 
   2   1  23        3.78      -85.08     56.72 o 
  -3   2  23      843.24      920.40    130.15 o 
  -2   2  23        9.67       -0.70     69.75 o 
  -1   2  23       34.52       -5.54     70.93 o 
   0   2  23      236.29      242.07     90.26 o 
   1   2  23       56.73       25.14     72.26 o 
                                                 
